# Supplementary material for: 2,2,4-Trimethyl-5-(4-tolyl­sulfon­yl)-2,3,4,5-tetra­hydro-1H-1,5-benzo­diazepine
Source: Acta Crystallogr Sect E Struct Rep Online. 2009 Sep 5;65(Pt 10):o2363–4. doi: 10.1107/S1600536809034837 (PMC2970367; doi:10.1107/S1600536809034837)
Supplement: Supplementary file 2 [file e-65-o2363-Isup2.hkl]

#
# h,k,l, Fc-squared, Fo-squared, sigma(Fo-squared) and status flag
#
data_I
_shelx_title ' TSRTMBD in P2(1)2(1)2(1)'
_shelx_refln_list_code          4
_shelx_F_calc_maximum      184.23
_exptl_crystal_F_000       736.00
_reflns_d_resolution_high  0.7239
 
loop_
 _symmetry_equiv_pos_as_xyz
 'x, y, z'
 '-x+1/2, -y, z+1/2'
 '-x, y+1/2, -z+1/2'
 'x+1/2, -y+1/2, -z'
 
_cell_length_a     7.3658
_cell_length_b    14.8013
_cell_length_c    17.4556
_cell_angle_alpha  90.000
_cell_angle_beta   90.000
_cell_angle_gamma  90.000
 
_shelx_F_squared_multiplier     1.000
 
loop_
 _refln_index_h
 _refln_index_k
 _refln_index_l
 _refln_F_squared_calc
 _refln_F_squared_meas
 _refln_F_squared_sigma
 _refln_observed_status
   2   0   0     1875.90     1953.88     65.70 o
   4   0   0      449.21      579.73     22.05 o
   6   0   0      157.97      170.79      8.80 o
   8   0   0        0.02       -2.19      2.76 o
  10   0   0        0.16        1.79      3.69 o
   1   1   0      555.29      528.89     19.59 o
   2   1   0    21382.54    19188.06   1303.29 o
   3   1   0      234.33      225.05      4.55 o
   4   1   0       21.80       24.86      1.85 o
   5   1   0       22.44       16.41      1.74 o
   6   1   0        0.00       -1.34      2.27 o
   7   1   0       61.61       69.77      5.25 o
   8   1   0        1.44        4.64      2.11 o
   9   1   0       11.12       13.84      2.61 o
  10   1   0        2.70        3.52      4.18 o
   0   2   0    33940.04    32748.33    816.79 o
   1   2   0     1406.64     1425.18     21.00 o
   2   2   0       22.16       24.28      1.47 o
   3   2   0      234.09      253.55     10.83 o
   4   2   0      181.20      230.50      9.71 o
   5   2   0       52.50       47.81      3.06 o
   6   2   0        1.45        2.52      3.30 o
   7   2   0       33.19       31.77      3.04 o
   8   2   0        1.12        4.88      3.69 o
   9   2   0        0.84        1.33      4.05 o
  10   2   0        0.15       -1.66      4.05 o
   1   3   0     3703.89     3624.06     57.29 o
   2   3   0     1208.11     1099.21     20.13 o
   3   3   0      134.17      128.13      5.08 o
   4   3   0      185.84      197.29      9.70 o
   5   3   0       61.23       55.05     10.18 o
   6   3   0       39.95       31.52      4.91 o
   8   3   0        5.10        7.31      4.05 o
   9   3   0       39.83       49.35      7.14 o
  10   3   0        1.05       -2.66      4.62 o
   0   4   0    16669.51    16597.03    483.83 o
   1   4   0       29.75       28.66      1.32 o
   2   4   0      235.81      245.07      4.24 o
   3   4   0        0.01       -0.50      0.65 o
   4   4   0      757.94      735.24     14.73 o
   5   4   0        8.07        3.88      2.16 o
   6   4   0      537.21       -0.40      1.26 o
   7   4   0       63.07       50.01      6.81 o
   8   4   0        0.01        3.59      4.32 o
   9   4   0        1.95        6.18      5.15 o
   1   5   0      873.34      898.73     23.16 o
   2   5   0      379.77      330.30      6.31 o
   3   5   0       43.44       38.44      1.86 o
   4   5   0       38.74       39.88      1.86 o
   5   5   0       14.51       17.76      1.64 o
   7   5   0        9.82       10.96      5.18 o
   8   5   0        7.21       10.16      5.18 o
   9   5   0        0.28        4.52      4.88 o
   0   6   0     3488.26     3340.28     84.69 o
   1   6   0      467.73      465.60     11.29 o
   2   6   0      227.41      271.99      6.33 o
   3   6   0      675.83      652.73     29.09 o
   4   6   0       17.20       17.55      1.85 o
   5   6   0       19.70       23.46      2.37 o
   7   6   0        2.86       -3.15      3.95 o
   8   6   0        5.91        3.55      4.62 o
   9   6   0        0.26        1.33      5.18 o
   1   7   0     2554.50     2449.72     44.68 o
   2   7   0      157.42      149.06      5.08 o
   3   7   0       20.31       20.34      1.73 o
   4   7   0      254.25      246.87      9.05 o
   5   7   0      177.51      140.86     12.04 o
   6   7   0        0.00       -1.71      1.95 o
   7   7   0        8.73       10.03      5.25 o
   8   7   0        0.00       -3.79      4.48 o
   9   7   0       17.87       21.88      7.17 o
   0   8   0        1.61        6.01      2.05 o
   1   8   0      170.93      170.68      5.61 o
   2   8   0       22.82       24.82      2.02 o
   3   8   0      120.95      111.13      4.12 o
   4   8   0      623.96      576.93     17.56 o
   5   8   0      141.73      145.61      5.83 o
   6   8   0      219.22      211.98      8.43 o
   7   8   0       23.25       27.26      6.81 o
   8   8   0        6.95       17.53      6.58 o
   9   8   0        0.70       -3.45      5.11 o
   1   9   0        3.92        3.59      1.46 o
   2   9   0      192.31      168.43      5.21 o
   3   9   0      145.31      137.46      6.43 o
   4   9   0       95.22       95.01      8.93 o
   5   9   0      239.67      230.38      9.49 o
   6   9   0       74.58       75.36      5.21 o
   7   9   0        5.08        3.12      5.35 o
   8   9   0        3.37        5.55      5.21 o
   9   9   0        0.08        2.06      5.71 o
   0  10   0     1536.87     1404.80     38.82 o
   1  10   0       67.85       72.29      3.64 o
   2  10   0       14.89       13.55      2.19 o
   3  10   0        0.87        0.12      1.39 o
   4  10   0       81.19       87.03      4.99 o
   5  10   0      308.14      291.53     11.59 o
   6  10   0       65.87       73.69      5.47 o
   7  10   0       13.56       10.77      2.80 o
   8  10   0        2.83       -2.76      5.45 o
   1  11   0       75.53       62.35      3.95 o
   2  11   0       48.77       44.98      3.88 o
   3  11   0      459.65      420.02     12.43 o
   4  11   0      233.62      208.77      8.15 o
   5  11   0        0.52       -3.64      3.64 o
   6  11   0       30.03       19.56      3.77 o
   7  11   0       34.01       32.89      4.05 o
   8  11   0        1.99        7.90      5.91 o
   0  12   0      374.46      349.57     19.51 o
   1  12   0       69.19       59.10      3.94 o
   2  12   0      377.57      369.48      9.89 o
   3  12   0        1.34        3.34      2.47 o
   4  12   0        1.12        2.66      2.65 o
   5  12   0       67.66       61.13      8.58 o
   6  12   0        1.26       -1.64      2.95 o
   7  12   0        6.18        7.13      4.58 o
   8  12   0        0.89        1.09      2.33 o
   1  13   0        0.00       -2.16      2.16 o
   2  13   0      299.17      325.65     11.15 o
   3  13   0       75.60       61.38      4.89 o
   4  13   0      171.08      170.73      7.76 o
   5  13   0       67.37       59.25      5.90 o
   6  13   0       14.45        9.33      3.71 o
   7  13   0        9.13       11.48      3.71 o
   0  14   0      627.67      612.94     21.16 o
   1  14   0       40.34       41.63      4.43 o
   2  14   0       83.73       71.35      5.33 o
   3  14   0       33.60       35.93      4.59 o
   4  14   0        2.62        4.91      3.02 o
   5  14   0       20.55       21.13      4.61 o
   6  14   0        0.62        3.86      3.61 o
   7  14   0        3.48       -2.41      3.89 o
   1  15   0       13.73        3.79      3.06 o
   2  15   0        2.07       -2.31      2.31 o
   3  15   0       55.19       54.73      5.09 o
   4  15   0        2.50        6.47      4.02 o
   5  15   0       21.37       24.87      6.41 o
   6  15   0        1.76       -0.55      3.79 o
   0  16   0        0.36       -3.69      4.75 o
   1  16   0        3.65        6.09      3.80 o
   2  16   0        1.18        3.70      5.13 o
   3  16   0        8.95       12.58      3.52 o
   4  16   0        1.91       10.18      4.29 o
   5  16   0       26.45       31.51      7.37 o
   6  16   0        0.01        3.48      4.28 o
   1  17   0       22.24       27.14      5.48 o
   2  17   0       59.01       65.65      7.20 o
   3  17   0       22.88       25.04     10.49 o
   4  17   0       27.30       22.46      5.47 o
   5  17   0       16.80       18.85      5.75 o
   0  18   0        1.86       -0.86      5.01 o
   1  18   0        0.20       -0.19      5.08 o
   2  18   0        0.19       -3.70      3.70 o
   3  18   0       18.76       21.17      5.81 o
   4  18   0       31.14       43.83      9.86 o
   1  19   0        0.89       -0.12      4.73 o
   2  19   0        0.62       -5.41      5.41 o
   3  19   0        0.23       -5.38      5.38 o
   0  20   0        0.32       10.96      8.14 o
   1  20   0        0.00       -4.01      4.01 o
   2  20   0        1.25       -5.05      5.05 o
   1   0   1    20776.99    20016.27    294.84 o
   2   0   1      196.32      179.03      3.25 o
   3   0   1     3512.91     3784.87     77.20 o
   4   0   1      520.31      571.69     12.63 o
   5   0   1      927.98      973.95     25.71 o
   6   0   1       18.46       15.60      2.14 o
   7   0   1        1.74       -0.39      1.42 o
   8   0   1        3.30        5.38      3.12 o
   9   0   1        0.35       -1.21      2.19 o
  10   0   1       16.22       11.25      2.85 o
 -10   1   1        7.97       12.02      4.62 o
  -9   1   1        0.94       -1.17      2.18 o
  -8   1   1        9.08       10.43      2.92 o
  -7   1   1       42.34       45.78      3.08 o
  -6   1   1       16.40       17.40      2.63 o
  -5   1   1       24.85       26.48      2.04 o
  -4   1   1      385.89      389.97     10.80 o
  -3   1   1     1119.86     1092.91     19.82 o
  -2   1   1     4641.76     4643.89    117.56 o
  -1   1   1      309.22      287.14      6.14 o
   0   1   1      394.23        0.35      0.19 o
   1   1   1      319.71      304.63      5.09 o
   2   1   1     4701.94     4751.96     83.90 o
   3   1   1     1110.36     1077.75     19.68 o
   4   1   1      390.07      382.20      8.98 o
   5   1   1       24.18       25.41      1.69 o
   6   1   1       15.53       10.84      3.40 o
   7   1   1       42.40       48.66      3.52 o
   8   1   1        9.56       11.16      3.89 o
   9   1   1        1.12        0.33      2.32 o
  10   1   1        8.02        0.17      4.18 o
 -10   2   1       13.49       10.49      5.11 o
  -9   2   1       11.17        7.01      4.55 o
  -7   2   1        6.32        4.67      1.37 o
  -6   2   1      208.68      213.04      5.59 o
  -5   2   1       64.98       86.51      6.21 o
  -4   2   1      649.32      757.10     27.50 o
  -3   2   1      188.49      213.07      9.50 o
  -2   2   1      227.15      211.86     15.38 o
  -1   2   1     4237.23     4253.55     66.90 o
   0   2   1     4958.40     5577.81     80.31 o
   1   2   1     4211.38     4201.74     60.99 o
   2   2   1      236.31      217.91      7.01 o
   3   2   1      182.53      213.27      5.06 o
   4   2   1      651.82      760.36     14.19 o
   5   2   1       65.28       79.10      2.82 o
   6   2   1      203.78      209.31      9.65 o
   7   2   1        6.13        4.55      1.98 o
   8   2   1        4.24        2.33      2.22 o
   9   2   1       11.17       12.12      4.35 o
  10   2   1       13.76       19.36      5.21 o
 -10   3   1       18.47       19.49      6.14 o
  -9   3   1        4.51        5.01      4.78 o
  -6   3   1      178.86      167.44     10.86 o
  -5   3   1       70.79       87.57      5.41 o
  -4   3   1     1170.33     1125.75     42.11 o
  -3   3   1       61.02       64.67      3.52 o
  -2   3   1      105.50      101.62      2.59 o
  -1   3   1      136.29      132.17      4.01 o
   0   3   1     1748.08     1823.16     29.08 o
   1   3   1      144.07      143.35      5.22 o
   2   3   1      117.71      114.39      2.79 o
   3   3   1       66.21       66.60      2.01 o
   4   3   1     1159.52     1132.11     23.87 o
   5   3   1       67.87       70.61      2.31 o
   6   3   1      180.38      181.92      5.28 o
   7   3   1       19.15       16.74      4.68 o
   8   3   1        6.57        7.70      4.35 o
   9   3   1        4.27        5.38      4.85 o
  10   3   1       18.33       17.14      5.68 o
  -9   4   1        6.64        4.58      5.28 o
  -8   4   1        1.58       -3.79      3.79 o
  -5   4   1      560.74      590.00     26.32 o
  -4   4   1       51.09       52.07      3.61 o
  -3   4   1      257.39      278.20      8.53 o
  -2   4   1      402.14      395.60      7.98 o
  -1   4   1     1465.14     1422.70     29.97 o
   0   4   1      362.29      382.44      6.45 o
   1   4   1     1468.29     1412.81     19.52 o
   2   4   1      399.75      392.31      5.96 o
   3   4   1      257.49      278.29      6.56 o
   4   4   1       49.94       54.41      3.83 o
   5   4   1      561.62      567.62     13.35 o
   6   4   1       83.79       91.03      8.63 o
   7   4   1        3.50        9.43      4.45 o
   8   4   1        1.51        0.40      4.15 o
   9   4   1        6.73        7.84      5.31 o
  -9   5   1        6.58        9.36      5.55 o
  -8   5   1        5.86        3.82      4.98 o
  -5   5   1      206.30      194.41      8.10 o
  -4   5   1       30.09       28.00      1.90 o
  -3   5   1      104.74       99.01      7.69 o
  -2   5   1      709.82      750.05     16.05 o
  -1   5   1      630.82      665.33     15.78 o
   0   5   1      384.76      455.76     11.65 o
   1   5   1      648.00      686.82     11.26 o
   2   5   1      695.09      703.16     12.91 o
   3   5   1      104.56      107.44      3.18 o
   4   5   1       27.87       27.09      1.81 o
   5   5   1      207.80      195.73      4.50 o
   6   5   1        6.06       10.20      4.82 o
   7   5   1       13.27       18.20      5.55 o
   8   5   1        6.08       11.69      5.25 o
   9   5   1        6.32        9.40      5.61 o
  -9   6   1        1.02        0.73      5.05 o
  -8   6   1       15.82        9.73      5.15 o
  -5   6   1      160.00      165.48      5.48 o
  -4   6   1        2.54        0.99      1.25 o
  -3   6   1      102.14      116.41      4.13 o
  -2   6   1      294.09      335.29      9.61 o
  -1   6   1     1902.89     2014.48     42.37 o
   0   6   1      112.95      127.44      4.52 o
   1   6   1     1886.61     2008.31     32.86 o
   2   6   1      288.89      335.17      6.78 o
   3   6   1      106.40      125.49      3.49 o
   4   6   1        1.81        1.75      1.01 o
   5   6   1      160.57      169.05      4.31 o
   6   6   1      102.49       92.19      3.53 o
   7   6   1       11.89        9.27      4.91 o
   8   6   1       15.73       15.31      5.65 o
   9   6   1        0.92       -4.88      4.88 o
  -9   7   1        1.12        0.60      5.51 o
  -8   7   1       14.10       14.35      6.14 o
  -6   7   1      260.11      255.02      7.75 o
  -5   7   1      441.18      394.78     13.48 o
  -4   7   1      395.28      391.29     21.98 o
  -3   7   1       40.66       48.87      2.55 o
  -2   7   1        2.75        0.97      1.39 o
  -1   7   1      332.66      396.39     10.27 o
   0   7   1      147.64      161.19      4.73 o
   1   7   1      324.44      396.28      9.42 o
   2   7   1        4.51        1.63      1.01 o
   3   7   1       39.80       47.87      2.05 o
   4   7   1      394.88      363.58      7.84 o
   5   7   1      444.30      416.80     11.84 o
   6   7   1      260.65      254.51      9.28 o
   7   7   1        9.74        5.88      5.11 o
   8   7   1       14.22       24.57      6.61 o
   9   7   1        1.13        2.49      5.68 o
  -9   8   1        0.57        3.59      5.91 o
  -8   8   1       29.88       20.09      6.54 o
  -7   8   1       75.04       69.54      9.27 o
  -6   8   1        8.07       14.35      3.06 o
  -5   8   1      215.14      209.88      8.18 o
  -4   8   1       54.39       54.59      4.15 o
  -3   8   1      102.21      109.12      4.10 o
  -2   8   1      130.59      143.73      8.95 o
  -1   8   1       94.09      110.59      4.56 o
   0   8   1       73.41       71.28      3.14 o
   1   8   1      101.00      108.97      3.96 o
   2   8   1      131.33      144.02      4.54 o
   3   8   1      100.16       95.98      4.89 o
   4   8   1       51.08       49.10      3.49 o
   5   8   1      213.13      202.88      7.13 o
   6   8   1        7.72        9.62      2.72 o
   7   8   1       74.85       75.48      4.35 o
   8   8   1       30.27       29.72      7.27 o
   9   8   1        0.55       -0.80      5.31 o
  -9   9   1       12.23       12.49      6.61 o
  -8   9   1        1.84       10.29      5.84 o
  -7   9   1       49.61       55.54      6.69 o
  -6   9   1       87.65       80.99      5.18 o
  -5   9   1       17.77       13.48      3.79 o
  -4   9   1        5.75        3.21      4.18 o
  -3   9   1       51.07       55.97      3.27 o
  -2   9   1       34.51       30.65      2.61 o
  -1   9   1       33.97       30.52      2.38 o
   0   9   1      295.00      278.48      7.37 o
   1   9   1       36.60       29.84      2.38 o
   2   9   1       33.95       31.92      2.38 o
   3   9   1       51.63       53.68      2.91 o
   4   9   1        6.21        4.86      2.04 o
   5   9   1       16.88        8.38      3.00 o
   6   9   1       88.55       71.34      5.23 o
   7   9   1       49.34       49.48      4.16 o
   8   9   1        1.86        3.09      5.61 o
   9   9   1       12.17       13.38      6.94 o
  -8  10   1        5.18       12.82      6.54 o
  -7  10   1        4.97        8.98      2.67 o
  -6  10   1       84.25       71.52      5.32 o
  -5  10   1      324.58      320.60     24.44 o
  -4  10   1      102.24       97.21      7.84 o
  -3  10   1       21.27       18.44      2.36 o
  -2  10   1       56.53       49.84      3.03 o
  -1  10   1      207.28      190.71      6.02 o
   0  10   1      229.72      229.70      6.83 o
   1  10   1      208.30      191.82      6.03 o
   2  10   1       53.23       48.54      3.01 o
   3  10   1       20.54       19.46      2.15 o
   4  10   1      103.63      104.43      5.38 o
   5  10   1      324.24      333.41     12.56 o
   6  10   1       86.16       67.38      5.42 o
   7  10   1        4.85        4.33      2.65 o
   8  10   1        5.26        0.17      5.94 o
  -8  11   1       10.02        9.10      6.18 o
  -7  11   1       26.17       22.11      3.61 o
  -6  11   1       11.36       11.30      3.40 o
  -5  11   1      148.38      122.25      7.44 o
  -4  11   1      131.98      130.36      7.53 o
  -3  11   1        3.90        1.28      2.81 o
  -2  11   1      522.53      497.60     11.82 o
  -1  11   1      477.03      510.44     12.08 o
   0  11   1       16.93       16.60      2.50 o
   1  11   1      469.90      499.80     12.07 o
   2  11   1      525.59      496.90     12.39 o
   3  11   1        3.74       -2.55      2.55 o
   4  11   1      134.80      142.72     12.11 o
   5  11   1      150.68      137.31      7.68 o
   6  11   1       11.38       15.42      3.54 o
   7  11   1       26.23       25.98      3.89 o
   8  11   1       10.18        7.66      4.03 o
  -8  12   1        1.89       -2.24      2.24 o
  -7  12   1        2.87        7.39      3.11 o
  -6  12   1        4.99        1.01      3.05 o
  -5  12   1        1.60       -2.87      2.87 o
  -4  12   1       20.19       27.54      3.86 o
  -3  12   1        6.55        3.73      2.63 o
  -2  12   1       70.51       64.79      3.92 o
  -1  12   1      242.07      219.21      7.16 o
   0  12   1      938.24      900.63     19.42 o
   1  12   1      239.65      221.93      7.30 o
   2  12   1       72.01       61.95      4.69 o
   3  12   1        6.63        6.28      2.58 o
   4  12   1       20.30       27.07      3.66 o
   5  12   1        1.91        1.27      3.16 o
   6  12   1        5.53       10.23      3.42 o
   7  12   1        2.73        5.50      4.95 o
   8  12   1        1.87        0.73      2.58 o
  -7  13   1        3.04        1.29      4.78 o
  -6  13   1       56.87       52.97      5.50 o
  -5  13   1       93.74       90.44      7.03 o
  -4  13   1        3.35       -0.22      2.71 o
  -3  13   1      169.43      170.88      8.19 o
  -2  13   1      195.86      192.77     10.39 o
  -1  13   1      177.38      185.04      6.69 o
   0  13   1      356.05      362.81     10.09 o
   1  13   1      179.47      173.18      6.67 o
   2  13   1      196.63      196.14      8.35 o
   3  13   1      166.46      164.22      8.60 o
   4  13   1        3.51       -0.06      2.70 o
   5  13   1       93.42       86.89     10.34 o
   6  13   1       57.48       58.12      8.42 o
   7  13   1        3.35        2.40      3.32 o
  -7  14   1        2.82       -1.72      3.37 o
  -6  14   1       35.82       32.06      5.08 o
  -5  14   1       54.06       73.87      6.63 o
  -4  14   1       15.06       14.61      4.40 o
  -3  14   1       10.57        8.72      3.04 o
  -2  14   1       62.86       65.43      5.09 o
  -1  14   1      189.77      178.64      7.90 o
   0  14   1       24.60       36.69      3.65 o
   1  14   1      187.17      177.18      8.10 o
   2  14   1       62.66       66.85      5.21 o
   3  14   1       10.55        7.41      3.56 o
   4  14   1       15.46       18.76      3.67 o
   5  14   1       54.42       66.19      6.58 o
   6  14   1       35.91       33.13      5.22 o
   7  14   1        2.82        0.51      9.43 o
  -6  15   1        7.01        4.41      3.96 o
  -5  15   1        3.56        5.03      3.86 o
  -4  15   1       55.59       66.22      6.54 o
  -3  15   1        9.23       11.84      3.90 o
  -2  15   1       63.67       69.38      5.45 o
  -1  15   1        6.43       11.07      3.40 o
   0  15   1        0.30        0.32      3.34 o
   1  15   1        5.86        7.80      3.23 o
   2  15   1       64.04       70.53      7.34 o
   3  15   1        9.04        7.58      4.19 o
   4  15   1       56.47       55.92      6.23 o
   5  15   1        3.89        4.67      3.84 o
   6  15   1        7.06        6.26      4.26 o
  -6  16   1       19.34       22.31      5.18 o
  -5  16   1        0.33       -3.39      3.49 o
  -4  16   1       13.58       17.62      4.96 o
  -3  16   1        0.67       -1.39      2.85 o
  -2  16   1        8.76        3.48      3.04 o
  -1  16   1        0.40        2.70      4.77 o
   0  16   1       18.79       10.22      4.09 o
   1  16   1        0.38        7.38      3.22 o
   2  16   1        9.18       12.32      3.60 o
   3  16   1        0.78        4.89      6.18 o
   4  16   1       13.69       16.60      4.76 o
   5  16   1        0.31        1.47      7.27 o
   6  16   1       19.45       19.02      5.14 o
  -5  17   1       21.53       24.50      5.85 o
  -4  17   1       16.69       14.48      4.86 o
  -3  17   1       22.44       17.75      4.41 o
  -2  17   1        9.42       -0.10      7.80 o
  -1  17   1       59.84       67.25      7.32 o
   0  17   1       16.00       13.39      5.15 o
   1  17   1       59.71       67.26      7.30 o
   2  17   1        9.72        0.99      6.01 o
   3  17   1       22.56       22.56      5.70 o
   4  17   1       16.51        9.59      4.86 o
   5  17   1       21.71       15.72      5.65 o
  -4  18   1        2.21       -4.09      4.09 o
  -3  18   1       17.93       26.17      7.54 o
  -2  18   1       12.74        8.87      4.67 o
  -1  18   1        5.68        9.57      6.53 o
   0  18   1       14.26       22.85      7.82 o
   1  18   1        5.81        5.09      7.89 o
   2  18   1       12.69       16.03     12.05 o
   3  18   1       18.05       21.72      6.36 o
   4  18   1        2.10        0.56      4.26 o
  -3  19   1        1.55        2.62      6.04 o
  -2  19   1       15.19       20.27      9.75 o
  -1  19   1       12.19        0.47     10.79 o
   0  19   1        0.22       -4.01      4.01 o
   1  19   1       12.58       17.65      5.44 o
   2  19   1       14.70       27.82      7.64 o
   3  19   1        1.68        0.83      5.68 o
  -2  20   1        0.84       -4.30      4.30 o
  -1  20   1        3.54        5.20      6.58 o
   0  20   1        1.06        0.73      4.78 o
   1  20   1        3.39       10.20      5.19 o
   2  20   1        0.87       -3.79      3.79 o
   0   0   2    18929.90    17213.16    772.34 o
   1   0   2     2401.25     2371.15     34.43 o
   2   0   2     1765.75     1778.35     24.02 o
   3   0   2     1711.41     1674.93     26.88 o
   4   0   2        8.91        3.09      0.93 o
   5   0   2        0.43        1.57      1.10 o
   6   0   2      132.25      140.93      4.68 o
   7   0   2       59.03       57.76      3.18 o
   8   0   2       23.80       33.04      4.55 o
   9   0   2       50.15       47.00      3.98 o
  10   0   2        0.08       -1.43      2.97 o
 -10   1   2       12.80       14.65      5.01 o
  -9   1   2       13.05       11.45      2.60 o
  -8   1   2        6.36       12.79      3.19 o
  -7   1   2       35.46       37.77      2.81 o
  -6   1   2      155.83      152.28      4.67 o
  -5   1   2      221.95      209.36      5.62 o
  -4   1   2       63.71       78.66      4.07 o
  -3   1   2     1503.94     1525.42     32.09 o
  -2   1   2     3655.15     3683.51     53.10 o
  -1   1   2     2194.40     2111.97     28.31 o
   0   1   2     2924.40     3168.06     39.60 o
   1   1   2     2173.19     2094.66     28.32 o
   2   1   2     3616.88     3644.50     57.95 o
   3   1   2     1498.15     1517.59     24.51 o
   4   1   2       63.10       65.11      3.44 o
   5   1   2      222.18      214.37      5.08 o
   6   1   2      155.60      149.04      5.00 o
   7   1   2       35.15       34.24      3.19 o
   8   1   2        6.39       10.99      3.72 o
   9   1   2       13.42       12.51      2.79 o
  10   1   2       12.87       19.72      3.09 o
 -10   2   2        1.94        1.13      4.42 o
  -9   2   2       16.46       21.09      5.45 o
  -7   2   2       41.58       41.58      2.56 o
  -6   2   2        3.44        4.84      1.56 o
  -5   2   2      137.33      151.14      4.07 o
  -4   2   2     1194.19     1200.81     25.12 o
  -3   2   2      310.12      328.20      6.61 o
  -2   2   2       34.83       37.51      1.79 o
  -1   2   2     8131.56     8148.18    108.57 o
   0   2   2       26.41       28.97      2.09 o
   1   2   2     8144.11     8198.29    117.23 o
   2   2   2       32.02       37.19      2.34 o
   3   2   2      312.01      332.13      6.75 o
   4   2   2     1198.55     1197.07     19.76 o
   5   2   2      132.47      138.98      3.42 o
   6   2   2        3.48        5.32      1.43 o
   7   2   2       41.36       36.61      3.25 o
   8   2   2       68.51       74.26      7.31 o
   9   2   2       16.55       14.46      3.45 o
  10   2   2        1.84        1.66      4.62 o
 -10   3   2       26.68       38.46      7.04 o
  -9   3   2       47.10       59.21      7.70 o
  -6   3   2      283.33      272.61     14.81 o
  -5   3   2        1.99        2.27      1.10 o
  -4   3   2       51.00       55.28      3.70 o
  -3   3   2      945.47      959.09     18.59 o
  -2   3   2      606.45      596.61     10.20 o
  -1   3   2     3606.69     3691.48     52.90 o
   0   3   2      137.01      140.10      2.61 o
   1   3   2     3619.91     3626.28     52.91 o
   2   3   2      621.24      606.59      9.44 o
   3   3   2      932.87      929.00     15.78 o
   4   3   2       46.53       63.19      3.30 o
   5   3   2        1.65        0.37      0.90 o
   6   3   2      282.31      281.89      6.61 o
   7   3   2       25.53       26.82      2.84 o
   8   3   2       30.19       33.14      5.88 o
   9   3   2       47.44       52.80      7.27 o
  10   3   2       26.43       20.29      5.98 o
  -9   4   2        0.13       -1.89      4.55 o
  -5   4   2      211.08      214.16      8.05 o
  -4   4   2      175.71      182.54      4.33 o
  -3   4   2      388.47      383.60      9.34 o
  -2   4   2      164.55      153.60      3.86 o
  -1   4   2      406.31      386.55      8.19 o
   0   4   2    10285.27    10341.82    156.02 o
   1   4   2      408.76      385.60      9.16 o
   2   4   2      168.56      157.99      3.19 o
   3   4   2      394.17      382.67      7.25 o
   4   4   2      178.96      183.78      4.18 o
   5   4   2      207.52      204.35      4.66 o
   6   4   2      247.53      240.64      6.55 o
   7   4   2       56.30       65.62      7.47 o
   8   4   2       27.90       24.34      5.91 o
   9   4   2        0.17        4.12      4.91 o
  -9   5   2        6.05        5.41      5.31 o
  -5   5   2      160.46      154.93      5.26 o
  -4   5   2       18.72       22.50      1.84 o
  -3   5   2      191.09      199.14      5.85 o
  -2   5   2      122.13      163.80      4.32 o
  -1   5   2     1122.19     1171.85     22.34 o
   0   5   2      263.35      245.75      7.73 o
   1   5   2     1096.12     1144.54     19.47 o
   2   5   2      123.19      167.02      4.91 o
   3   5   2      195.03      200.94      4.58 o
   4   5   2       21.22       26.13      1.64 o
   5   5   2      163.12      164.71      4.12 o
   6   5   2       79.41       80.38      3.36 o
   7   5   2       10.95        5.48      4.95 o
   8   5   2       21.97       19.39      6.01 o
   9   5   2        5.80        8.04      5.61 o
  -9   6   2        2.67        2.66      5.41 o
  -5   6   2       72.05       74.80      2.91 o
  -4   6   2      153.82      147.38      5.00 o
  -3   6   2      135.00      116.93      4.60 o
  -2   6   2       54.30       48.71      2.34 o
  -1   6   2      762.41      741.85     17.48 o
   0   6   2     2091.23     2138.43     57.87 o
   1   6   2      780.54      797.59     19.29 o
   2   6   2       52.47       48.52      2.16 o
   3   6   2      131.19      114.12      3.38 o
   4   6   2      146.46      133.63      3.82 o
   5   6   2       74.58       82.49      4.21 o
   6   6   2       65.86       72.47      3.39 o
   7   6   2        7.69        9.54      1.93 o
   8   6   2        2.35        9.13      5.35 o
   9   6   2        2.75       -2.52      5.05 o
  -9   7   2       21.84       28.56      7.41 o
  -6   7   2      124.16      131.88     10.33 o
  -5   7   2       94.66       85.98      3.82 o
  -4   7   2      333.27      312.26     17.00 o
  -3   7   2      419.72      424.17     10.53 o
  -2   7   2      462.88      506.10     12.13 o
  -1   7   2     1953.72     1953.19     42.10 o
   0   7   2        0.53        2.06      1.39 o
   1   7   2     1949.61     1996.33     32.74 o
   2   7   2      453.99      482.17      9.41 o
   3   7   2      423.90      432.65      8.36 o
   4   7   2      334.78      310.80      6.96 o
   5   7   2       96.82       92.82      3.71 o
   6   7   2      123.25      120.17      4.75 o
   7   7   2        6.25       12.87      3.97 o
   8   7   2        5.99       -1.79      5.11 o
   9   7   2       21.87       18.40      7.14 o
  -9   8   2        1.41       -4.58      5.51 o
  -8   8   2        0.22       -5.01      5.01 o
  -6   8   2       60.18       70.05      7.39 o
  -5   8   2       70.99       70.99      4.62 o
  -4   8   2       63.69       60.56      4.31 o
  -3   8   2      398.51      389.14     10.05 o
  -2   8   2        8.34        6.30      1.62 o
  -1   8   2      620.34      611.60     15.20 o
   0   8   2      137.41      100.75      4.44 o
   1   8   2      618.76      636.12     13.29 o
   2   8   2        7.97        9.94      1.46 o
   3   8   2      397.80      387.27      8.90 o
   4   8   2       62.22       55.35      3.03 o
   5   8   2       68.00       64.49      3.35 o
   6   8   2       60.42       70.26      3.84 o
   7   8   2       16.15       13.31      2.75 o
   8   8   2        0.16        3.59      5.25 o
   9   8   2        1.28       -4.95      4.95 o
  -9   9   2        4.54        3.19      5.75 o
  -8   9   2        2.34       -2.36      5.05 o
  -7   9   2        5.72        6.61      2.42 o
  -6   9   2       45.38       41.44      4.72 o
  -5   9   2      136.28      128.52      8.44 o
  -4   9   2        7.77        5.85      2.46 o
  -3   9   2       93.89       85.53      3.98 o
  -2   9   2       12.85        8.54      1.93 o
  -1   9   2      257.34      278.11      9.03 o
   0   9   2        4.58        2.95      2.24 o
   1   9   2      253.09      267.76      7.56 o
   2   9   2       15.00       15.59      1.77 o
   3   9   2       94.93       86.43      4.25 o
   4   9   2        6.99       10.15      1.97 o
   5   9   2      139.81      134.86      5.62 o
   6   9   2       45.67       43.31      7.07 o
   7   9   2        5.41        1.10      5.45 o
   8   9   2        2.19        0.63      5.18 o
   9   9   2        4.40        1.39      6.01 o
  -8  10   2        7.15        3.42      6.04 o
  -7  10   2        8.98        8.35      2.64 o
  -6  10   2        9.91       12.49      3.52 o
  -5  10   2      135.91      134.53      9.27 o
  -4  10   2       99.55      104.05      6.26 o
  -3  10   2       35.84       43.74      3.13 o
  -2  10   2       79.05       84.92      4.46 o
  -1  10   2      100.63      100.37      4.93 o
   0  10   2     1073.52     1018.19     20.80 o
   1  10   2      101.40       99.24      4.27 o
   2  10   2       82.95       86.11      5.95 o
   3  10   2       35.10       37.30      2.68 o
   4  10   2       96.50       87.11      5.14 o
   5  10   2      138.58      135.96      7.75 o
   6  10   2        9.72       11.88      3.28 o
   7  10   2        9.47        7.14      3.37 o
   8  10   2        7.09        9.39      6.49 o
  -8  11   2        2.37        7.01      5.81 o
  -7  11   2       10.53       11.93      3.12 o
  -6  11   2       88.86       83.87      6.02 o
  -5  11   2       95.46       98.86      8.14 o
  -4  11   2      206.96      202.22      9.52 o
  -3  11   2      236.09      214.89     13.77 o
  -2  11   2      176.51      143.95      7.68 o
  -1  11   2      135.56      120.82      5.10 o
   0  11   2      376.52      372.44      9.72 o
   1  11   2      134.25      119.20      5.12 o
   2  11   2      175.80      174.79      5.98 o
   3  11   2      242.41      227.74      8.39 o
   4  11   2      211.49      210.52     12.41 o
   5  11   2       97.05       83.00      6.44 o
   6  11   2       88.71       86.70      6.36 o
   7  11   2       10.61        7.07      3.17 o
   8  11   2        2.39       -1.44      3.11 o
  -8  12   2        4.36        0.69      2.30 o
  -7  12   2       14.54        8.04      8.05 o
  -6  12   2       11.55       10.27      3.57 o
  -5  12   2        9.23        9.50      3.59 o
  -4  12   2      120.52      111.71      6.09 o
  -3  12   2       92.64       85.27      7.57 o
  -2  12   2       18.19       20.42      4.74 o
  -1  12   2       86.75       85.59      4.99 o
   0  12   2       46.43       44.07      3.62 o
   1  12   2       87.76       86.94      8.44 o
   2  12   2       19.17       25.97      3.54 o
   3  12   2       89.73      100.72      5.83 o
   4  12   2      120.51      114.60      6.31 o
   5  12   2       10.17       10.04      3.87 o
   6  12   2       11.95       15.22      3.86 o
   7  12   2       14.80       11.30      4.00 o
   8  12   2        4.23       -1.02      2.68 o
  -7  13   2       10.12        9.79      3.62 o
  -6  13   2       20.46       17.67      4.18 o
  -5  13   2       50.68       48.71      5.45 o
  -4  13   2       62.38       61.10      5.59 o
  -3  13   2        5.00        3.30      2.77 o
  -2  13   2       62.73       58.34      4.79 o
  -1  13   2      162.37      168.34      6.43 o
   0  13   2       11.06        3.88      2.50 o
   1  13   2      159.59      164.32      6.49 o
   2  13   2       64.20       69.30      5.18 o
   3  13   2        4.94        5.03      2.98 o
   4  13   2       62.20       63.17      5.04 o
   5  13   2       50.95       41.60      7.49 o
   6  13   2       20.61       16.24      4.24 o
   7  13   2       10.28        9.58      3.80 o
  -7  14   2        9.84        8.18      3.98 o
  -6  14   2        6.62        6.15      3.76 o
  -5  14   2       38.96       39.37      5.89 o
  -4  14   2       49.00       50.33      4.79 o
  -3  14   2       28.58       22.69      3.66 o
  -2  14   2        5.91       11.52      3.18 o
  -1  14   2       62.56       67.89      5.28 o
   0  14   2       64.79       52.49      4.05 o
   1  14   2       63.52       60.48      5.12 o
   2  14   2        6.50       11.61      3.30 o
   3  14   2       28.41       32.52      6.18 o
   4  14   2       50.07       51.63      4.89 o
   5  14   2       39.05       40.35      5.58 o
   6  14   2        6.76        6.64      4.47 o
   7  14   2        9.51        4.52      3.91 o
  -6  15   2        6.62        9.81      7.94 o
  -5  15   2       17.72       18.49      5.79 o
  -4  15   2        4.39        3.28      3.57 o
  -3  15   2       69.84       71.54      5.67 o
  -2  15   2       34.55       28.30      4.19 o
  -1  15   2       53.57       58.74      7.11 o
   0  15   2        7.40        8.79      3.98 o
   1  15   2       52.04       53.38      5.15 o
   2  15   2       33.99       35.12      4.48 o
   3  15   2       71.02       62.85      5.95 o
   4  15   2        4.69        3.31      5.25 o
   5  15   2       17.93       29.58      6.79 o
   6  15   2        7.13        0.75      8.62 o
  -6  16   2        1.98        0.41      5.51 o
  -5  16   2       14.51       13.86      4.65 o
  -4  16   2        2.86       -0.03      3.65 o
  -3  16   2        6.88       12.89      6.38 o
  -2  16   2        6.41        7.05      3.37 o
  -1  16   2       11.47       15.98      4.38 o
   0  16   2        1.02       -3.09      3.27 o
   1  16   2       12.30       10.27      4.18 o
   2  16   2        7.29        9.08      3.45 o
   3  16   2        7.02       12.73      3.74 o
   4  16   2        2.95        5.39      4.93 o
   5  16   2       15.15       18.39      5.06 o
   6  16   2        1.78       -0.22      3.83 o
  -5  17   2       11.52        7.78      4.73 o
  -4  17   2       22.46       34.25      5.79 o
  -3  17   2       14.18       11.94      4.88 o
  -2  17   2       25.57       35.28      6.09 o
  -1  17   2       17.24       15.03      4.72 o
   0  17   2        0.30        2.94      4.19 o
   1  17   2       17.47        7.99      7.29 o
   2  17   2       25.44       18.95      5.30 o
   3  17   2       14.35        8.30      4.28 o
   4  17   2       22.61       26.37     14.38 o
   5  17   2       11.67       11.43      5.28 o
  -4  18   2       27.13       26.57      6.00 o
  -3  18   2       11.02       12.05      6.61 o
  -2  18   2        6.22        5.86      6.43 o
  -1  18   2        6.39        5.92      4.70 o
   0  18   2        0.07       -3.62      3.62 o
   1  18   2        6.69        2.02      4.20 o
   2  18   2        6.19        2.76      4.33 o
   3  18   2       11.44        5.12      8.09 o
   4  18   2       27.17       27.50      6.11 o
  -3  19   2        1.27       -4.55      5.28 o
  -2  19   2        0.18       -7.07      7.07 o
  -1  19   2       12.64       10.81      5.35 o
   0  19   2        3.28       -2.11      5.18 o
   1  19   2       12.16       10.84      5.43 o
   2  19   2        0.22       -3.49      4.17 o
   3  19   2        1.16       -4.45      5.45 o
  -1  20   2        3.51        0.12     10.23 o
   0  20   2        1.17       -1.45      4.42 o
   1  20   2        3.75        9.39      5.34 o
   1   0   3     1961.74     2123.10     26.84 o
   2   0   3      240.88      219.28      4.94 o
   3   0   3     2857.34     2928.49     42.47 o
   4   0   3      419.78      430.02      7.73 o
   5   0   3      415.32      427.08      8.95 o
   6   0   3       60.95       61.71      2.85 o
   7   0   3        8.01        7.80      2.54 o
   8   0   3       76.57       94.48      7.41 o
   9   0   3        4.73        2.76      3.49 o
  10   0   3       13.29       10.17      2.98 o
 -10   1   3        4.31       -0.27      4.18 o
  -9   1   3        2.88        2.86      3.09 o
  -8   1   3        9.79        6.14      2.86 o
  -7   1   3       21.93       24.79      2.52 o
  -6   1   3      292.00      313.88      8.04 o
  -5   1   3       32.18       33.42      1.85 o
  -4   1   3      336.44      332.23      6.20 o
  -3   1   3      512.17      548.69     10.52 o
  -2   1   3     5111.73     5437.96     67.49 o
  -1   1   3    17218.50    16950.46    225.40 o
   0   1   3     1885.51     1832.60     30.10 o
   1   1   3    17091.37    16880.88    210.43 o
   2   1   3     5074.14     5406.31     78.01 o
   3   1   3      503.01      553.69     10.60 o
   4   1   3      335.77      334.01      6.52 o
   5   1   3       34.49       38.11      2.03 o
   6   1   3      288.57      302.25      7.64 o
   7   1   3       21.72       23.08      3.03 o
   8   1   3        9.93        6.71      3.62 o
   9   1   3        2.79        0.76      4.08 o
  10   1   3        4.40        8.10      2.79 o
 -10   2   3        2.34       -4.38      4.38 o
  -8   2   3       31.20       30.62      3.59 o
  -7   2   3        0.78        0.70      1.44 o
  -6   2   3       90.79       94.60      6.14 o
  -5   2   3      277.55      302.11      7.61 o
  -4   2   3       11.33       10.48      1.20 o
  -3   2   3      238.50      250.11      4.72 o
  -2   2   3      480.32      519.26      7.51 o
  -1   2   3     2033.97     1922.58     26.31 o
   0   2   3     3651.22     3869.58     48.33 o
   1   2   3     2066.98     1956.84     24.61 o
   2   2   3      472.20      503.85      8.93 o
   3   2   3      225.84      222.19      5.32 o
   4   2   3       12.08       13.01      1.25 o
   5   2   3      278.41      316.34      6.23 o
   6   2   3       90.10       87.49      4.55 o
   7   2   3        0.84        0.73      1.62 o
   8   2   3       30.71       36.60      5.75 o
   9   2   3       12.10        8.70      4.78 o
  10   2   3        2.38        2.89      4.62 o
  -6   3   3      243.90      238.69      7.38 o
  -5   3   3      463.02      447.67     10.22 o
  -4   3   3      825.30      885.23     16.62 o
  -3   3   3       54.12       62.64      2.17 o
  -2   3   3     1748.94     1693.32     25.07 o
  -1   3   3      619.63      583.99      7.97 o
   0   3   3      810.97      813.88     10.87 o
   1   3   3      611.30      573.40      8.54 o
   2   3   3     1740.43     1695.26     27.49 o
   3   3   3       55.83       69.35      3.09 o
   4   3   3      812.37      877.15     16.82 o
   5   3   3      467.15      456.26      9.48 o
   6   3   3      249.27      268.70      6.44 o
   7   3   3       28.67       29.81      2.42 o
   8   3   3        3.23        3.29      4.15 o
   9   3   3        1.57        7.44      5.08 o
  -5   4   3       30.52       29.42      1.64 o
  -4   4   3      162.42      170.32      4.43 o
  -3   4   3      498.38      483.82      8.73 o
  -2   4   3      894.50      973.01     15.99 o
  -1   4   3      611.75      627.51     10.10 o
   0   4   3      109.05      121.67      2.65 o
   1   4   3      625.04      629.65     10.17 o
   2   4   3      870.89      916.31     19.82 o
   3   4   3      504.78      497.78      9.13 o
   4   4   3      162.95      192.30      6.80 o
   5   4   3       30.16       28.71      1.82 o
   6   4   3        4.93        3.84      1.70 o
   7   4   3       38.84       41.43      2.65 o
   8   4   3        1.42       -3.22      4.18 o
   9   4   3        2.83        5.35      5.21 o
  -5   5   3        2.49        1.48      1.96 o
  -4   5   3      118.76      101.90      4.17 o
  -3   5   3       68.49       66.91      2.26 o
  -2   5   3      437.98      457.73      9.55 o
  -1   5   3      436.88      429.95      9.46 o
   0   5   3      594.65      585.98     10.64 o
   1   5   3      423.45      421.36      7.49 o
   2   5   3      429.07      447.47     12.25 o
   3   5   3       69.47       65.04      3.88 o
   4   5   3      121.24      109.62      3.62 o
   5   5   3        2.92        2.57      1.29 o
   6   5   3       19.92       22.03      2.34 o
   7   5   3       22.01       23.73      2.12 o
   8   5   3        4.62        7.54      5.28 o
   9   5   3       19.37       15.01      6.51 o
  -6   6   3      172.64      169.25      5.48 o
  -5   6   3      100.57       96.12      3.45 o
  -4   6   3       75.62       88.93      3.71 o
  -3   6   3      226.48      243.66     11.16 o
  -2   6   3      791.93      798.08     18.05 o
  -1   6   3      438.03      465.00     11.73 o
   0   6   3     1415.69     1473.25     25.87 o
   1   6   3      432.22      492.15     10.41 o
   2   6   3      792.03      793.49     12.90 o
   3   6   3      214.23      219.66      4.91 o
   4   6   3       77.76       81.63      3.05 o
   5   6   3       99.99      103.08      3.46 o
   6   6   3      172.87      168.22      5.70 o
   7   6   3        6.15        4.26      1.62 o
   8   6   3        0.69        3.85      4.78 o
   9   6   3        4.73       13.12      6.61 o
  -9   7   3        2.77        5.31      5.61 o
  -6   7   3      128.60      116.66      4.74 o
  -5   7   3      527.87      558.11     13.24 o
  -4   7   3      714.81      694.81     16.29 o
  -3   7   3      105.89      112.08      4.10 o
  -2   7   3       39.54       37.01      2.55 o
  -1   7   3      719.38      781.75     24.49 o
   0   7   3        0.50        4.87      1.50 o
   1   7   3      694.04      758.37     15.66 o
   2   7   3       38.65       35.73      2.00 o
   3   7   3      103.24      103.95      4.19 o
   4   7   3      710.67      695.31     13.11 o
   5   7   3      532.63      537.79     11.95 o
   6   7   3      129.99      123.53      4.91 o
   7   7   3       40.78       43.97      3.95 o
   8   7   3       15.30        9.76      5.81 o
   9   7   3        2.64        2.99      5.71 o
  -9   8   3        2.57       -2.99      5.11 o
  -6   8   3       49.65       54.19      3.58 o
  -5   8   3        4.55        3.17      2.02 o
  -4   8   3      203.80      199.40      6.52 o
  -3   8   3       73.05       68.01      6.03 o
  -2   8   3      329.13      319.84      8.90 o
  -1   8   3       81.64       66.47      6.43 o
   0   8   3      108.19      118.68      5.00 o
   1   8   3       81.12       67.79      3.32 o
   2   8   3      317.49      315.39      7.01 o
   3   8   3       72.17       60.35      3.06 o
   4   8   3      197.69      205.00      6.23 o
   5   8   3        5.07        3.63      1.86 o
   6   8   3       49.14       54.86      4.56 o
   7   8   3        9.17        6.52      2.63 o
   8   8   3       10.95        9.17      5.84 o
   9   8   3        2.46       -4.48      4.48 o
  -9   9   3        5.71        2.49      5.88 o
  -7   9   3        5.28        1.73      2.46 o
  -6   9   3       57.76       51.37      5.08 o
  -5   9   3       12.28       14.37      2.65 o
  -4   9   3       21.44       23.89      2.68 o
  -3   9   3        5.99        9.37      1.96 o
  -2   9   3      161.07      167.08      5.98 o
  -1   9   3       32.93       32.64      2.90 o
   0   9   3      377.80      386.29     10.96 o
   1   9   3       34.76       39.46      2.52 o
   2   9   3      158.98      156.34      4.68 o
   3   9   3        6.39        8.40      1.52 o
   4   9   3       20.15       26.87      3.07 o
   5   9   3       11.93        8.32      3.87 o
   6   9   3       60.62       58.20      4.87 o
   7   9   3        5.32        1.46      2.52 o
   8   9   3        7.17        3.21      2.22 o
   9   9   3        5.63        6.34      5.98 o
  -8  10   3        3.40       -3.25      5.84 o
  -7  10   3        1.19        2.52      2.72 o
  -6  10   3       12.31       10.26      3.59 o
  -5  10   3       46.36       33.08      5.01 o
  -4  10   3      189.54      186.77      8.80 o
  -3  10   3      191.14      177.17      6.43 o
  -2  10   3      178.00      180.21      7.06 o
  -1  10   3      274.61      269.18      8.99 o
   0  10   3       94.63      118.78     10.38 o
   1  10   3      273.31      261.68      7.49 o
   2  10   3      171.41      175.55      5.20 o
   3  10   3      184.78      170.84      6.23 o
   4  10   3      191.12      196.62     10.80 o
   5  10   3       46.45       31.91      5.66 o
   6  10   3       12.50       15.08      3.53 o
   7  10   3        1.16       -1.43      2.59 o
   8  10   3        3.34        4.46      2.41 o
  -8  11   3        8.73        9.36      6.18 o
  -7  11   3       15.70       11.43      6.69 o
  -6  11   3       24.20       20.95      4.45 o
  -5  11   3      107.10      108.03      8.77 o
  -4  11   3       29.69       25.91      4.27 o
  -3  11   3        1.00       -1.94      2.49 o
  -2  11   3      223.91      214.08      7.80 o
  -1  11   3     1290.50     1213.18     28.09 o
   0  11   3        6.14        5.39      2.33 o
   1  11   3     1278.90     1190.94     24.38 o
   2  11   3      229.49      215.67      6.88 o
   3  11   3        0.96        1.37      2.38 o
   4  11   3       31.35       36.78      4.80 o
   5  11   3      110.01      102.40      7.05 o
   6  11   3       23.98       16.30      5.48 o
   7  11   3       15.42        6.84      5.38 o
   8  11   3        8.54       12.34      3.02 o
  -8  12   3        7.32        8.47      3.50 o
  -7  12   3        2.86       -1.75      3.17 o
  -6  12   3        3.99        0.00      3.95 o
  -5  12   3       16.05       17.37      4.95 o
  -4  12   3       30.66       25.99      4.37 o
  -3  12   3      162.71      156.08      8.42 o
  -2  12   3      111.99       97.69      6.92 o
  -1  12   3      276.44      266.39      8.08 o
   0  12   3        8.97        0.18      2.49 o
   1  12   3      270.62      258.58      8.14 o
   2  12   3      116.40      109.69      6.00 o
   3  12   3      159.63      157.82      9.08 o
   4  12   3       29.04       19.69      3.49 o
   5  12   3       16.07       13.02      3.92 o
   6  12   3        4.24        7.32      3.46 o
   7  12   3        3.29        0.74      3.03 o
   8  12   3        7.24        4.76      3.87 o
  -7  13   3        5.11        4.12      3.24 o
  -6  13   3       42.87       45.23      9.96 o
  -5  13   3       40.46       50.97      5.48 o
  -4  13   3       41.10       51.05      5.38 o
  -3  13   3       53.45       51.32      5.50 o
  -2  13   3       12.64        8.47      3.64 o
  -1  13   3      128.32      128.35      5.70 o
   0  13   3      151.64      155.17      6.29 o
   1  13   3      130.12      133.23      5.74 o
   2  13   3       11.60        9.11      3.10 o
   3  13   3       51.89       55.97      4.78 o
   4  13   3       41.17       39.01      4.42 o
   5  13   3       40.60       44.84      6.34 o
   6  13   3       42.91       42.99      7.41 o
   7  13   3        5.28        2.07      5.94 o
  -7  14   3        5.23        7.22      4.77 o
  -6  14   3       16.94       16.30      4.34 o
  -5  14   3       61.11       72.22      6.65 o
  -4  14   3       40.74       43.62      5.49 o
  -3  14   3        8.69        5.40      2.89 o
  -2  14   3       92.88      104.72      6.17 o
  -1  14   3        3.39        2.14      2.70 o
   0  14   3       20.72       19.80      3.75 o
   1  14   3        3.84        6.87      3.04 o
   2  14   3       91.78       82.52      5.78 o
   3  14   3        9.10        3.61      2.81 o
   4  14   3       39.69       45.08      4.74 o
   5  14   3       61.44       65.10      7.54 o
   6  14   3       16.86       18.22      6.59 o
   7  14   3        5.31        6.33      5.41 o
  -6  15   3        7.54        1.26     10.93 o
  -5  15   3       15.79       25.66      5.58 o
  -4  15   3       30.16       32.73      6.43 o
  -3  15   3        6.01        3.65      2.99 o
  -2  15   3       66.85       74.31      5.63 o
  -1  15   3       84.15       81.90      5.93 o
   0  15   3       19.44       22.76      4.90 o
   1  15   3       82.64       85.70      6.48 o
   2  15   3       65.92       62.94      5.48 o
   3  15   3        6.00        2.93      3.11 o
   4  15   3       29.71       26.82      5.37 o
   5  15   3       16.65       11.55      4.68 o
   6  15   3        7.60       15.69      4.85 o
  -6  16   3        3.66        6.11      4.30 o
  -5  16   3        2.68        4.63      6.16 o
  -4  16   3        0.46       -3.18      3.18 o
  -3  16   3       12.55       12.70      3.74 o
  -2  16   3        1.27       -4.13      4.51 o
  -1  16   3       15.72       18.75      4.58 o
   0  16   3        0.63        3.67      3.75 o
   1  16   3       15.11        8.56      4.08 o
   2  16   3        1.46        3.69      3.05 o
   3  16   3       13.17       17.86      3.93 o
   4  16   3        0.46        4.25      5.26 o
   5  16   3        2.72        1.54      3.93 o
   6  16   3        3.81        2.20      6.87 o
  -5  17   3       32.90       35.72      6.22 o
  -4  17   3       11.74       16.19      5.08 o
  -3  17   3       11.23       19.66      4.38 o
  -2  17   3        2.02       -3.01      3.64 o
  -1  17   3       16.85       16.35      4.86 o
   0  17   3       65.87       69.03      7.45 o
   1  17   3       16.47       18.51      9.40 o
   2  17   3        1.83       -1.89      6.74 o
   3  17   3       11.16       12.87      4.11 o
   4  17   3       11.33       16.27      5.19 o
   5  17   3       33.37       36.52      6.40 o
  -4  18   3        8.20        3.92      6.14 o
  -3  18   3       13.58        8.24      6.71 o
  -2  18   3       24.48       30.81      6.36 o
  -1  18   3        9.79       12.37      8.04 o
   0  18   3       13.80       13.75      5.26 o
   1  18   3       10.05        3.39      6.82 o
   2  18   3       24.55       20.16      5.87 o
   3  18   3       13.66        9.36      6.61 o
   4  18   3        7.72        9.35      4.75 o
  -3  19   3        1.83       -5.18      5.18 o
  -2  19   3       19.70       20.02     10.29 o
  -1  19   3       11.03        3.84      5.03 o
   0  19   3        2.95       -1.07      4.26 o
   1  19   3       11.55        3.76      5.02 o
   2  19   3       19.30       27.35      6.27 o
   3  19   3        1.88       -2.26      5.28 o
  -1  20   3        6.04       -0.77      8.39 o
   0  20   3        0.41       -3.26      4.53 o
   1  20   3        5.78       15.63      7.97 o
   0   0   4     1213.36     1175.44     21.59 o
   1   0   4    15408.43    14962.21    185.28 o
   2   0   4      812.17      881.00     14.75 o
   3   0   4      399.46      406.86      7.38 o
   4   0   4     1849.53     2016.92     32.64 o
   5   0   4      212.59      238.92      5.90 o
   6   0   4       64.46       57.16      4.32 o
   7   0   4      187.14      184.11     10.43 o
   8   0   4        8.64        8.50      3.59 o
   9   0   4       25.44       25.84      4.91 o
  10   0   4        0.09       -2.59      3.55 o
  -9   1   4        5.69        0.33      3.25 o
  -8   1   4       11.87        7.60      3.35 o
  -7   1   4       54.06       57.04      3.68 o
  -6   1   4      230.55      245.44      8.04 o
  -5   1   4      187.87      188.38      4.89 o
  -4   1   4      271.36      312.55      5.90 o
  -3   1   4     1532.62     1568.66     23.61 o
  -2   1   4     3168.22     3266.98     51.99 o
  -1   1   4       96.65       91.25      3.26 o
   0   1   4     2077.58     2365.17     29.88 o
   1   1   4      107.51      102.76      3.82 o
   2   1   4     3140.99     3279.75     51.98 o
   3   1   4     1529.47     1542.47     25.29 o
   4   1   4      278.41      313.67      6.23 o
   5   1   4      183.60      179.58      4.27 o
   6   1   4      230.29      222.60      6.04 o
   7   1   4       53.23       53.67      4.09 o
   8   1   4       12.12        8.07      4.18 o
   9   1   4        5.72        8.60      4.32 o
  10   1   4        4.70        1.16      4.48 o
  -8   2   4       21.30       26.50      3.65 o
  -7   2   4       21.70       25.09      3.47 o
  -6   2   4       29.75       39.42      2.62 o
  -5   2   4       25.14       32.46      2.14 o
  -4   2   4     1005.31      959.25     16.15 o
  -3   2   4      184.13      194.22      4.16 o
  -2   2   4       66.33       61.50      2.63 o
  -1   2   4     2063.99     2177.36     29.55 o
   0   2   4       25.86       16.54      1.81 o
   1   2   4     2056.66     2185.81     29.82 o
   2   2   4       68.17       66.62      2.51 o
   3   2   4      184.76      193.94      4.34 o
   4   2   4      988.68      944.68     18.16 o
   5   2   4       24.96       26.51      1.70 o
   6   2   4       30.03       37.55      2.47 o
   7   2   4       21.36       21.21      3.12 o
   8   2   4       21.66       23.11      5.15 o
   9   2   4        2.45       -2.22      4.55 o
  -7   3   4        7.55        7.21      1.60 o
  -6   3   4      427.29      453.14     12.62 o
  -5   3   4       99.15      110.76      3.36 o
  -4   3   4      251.76      227.81      4.94 o
  -3   3   4     1623.32     1711.93     25.63 o
  -2   3   4      128.33      147.53      6.16 o
  -1   3   4     2703.28     2799.65     37.79 o
   0   3   4     2157.56     2246.45     28.60 o
   1   3   4     2709.70     2787.59     37.79 o
   2   3   4      125.39      149.94      5.85 o
   3   3   4     1620.94     1734.47     28.29 o
   4   3   4      259.48      229.46      5.13 o
   5   3   4      103.09      101.25      3.89 o
   6   3   4      430.16      445.77      9.99 o
   7   3   4        8.17       10.64      5.36 o
   8   3   4        2.77        1.56      4.22 o
   9   3   4        7.14        3.89      5.05 o
  -6   4   4      120.86      104.05      4.21 o
  -5   4   4      428.07      455.73      9.44 o
  -4   4   4      331.80      344.24      7.55 o
  -3   4   4     1308.21     1340.91     20.52 o
  -2   4   4      135.60      152.40      3.78 o
  -1   4   4     1206.60     1219.24     18.58 o
   0   4   4      552.83      529.88      8.18 o
   1   4   4     1181.12     1210.59     18.63 o
   2   4   4      137.17      149.03      7.65 o
   3   4   4     1307.09     1368.14     22.74 o
   4   4   4      334.74      342.72      8.34 o
   5   4   4      425.11      439.67      8.81 o
   6   4   4      122.47      114.66      5.57 o
   7   4   4      119.95      131.39     10.71 o
   8   4   4       16.30       18.31      3.02 o
   9   4   4       16.66       12.29      5.68 o
  -6   5   4       30.23       34.26      2.29 o
  -5   5   4      435.46      438.18      9.44 o
  -4   5   4      148.52      151.23      4.40 o
  -3   5   4       83.43       82.47      2.94 o
  -2   5   4     1017.37     1029.39     19.79 o
  -1   5   4      354.69      413.28      9.46 o
   0   5   4     3679.09     3792.31     60.61 o
   1   5   4      353.45      414.93      8.14 o
   2   5   4     1008.56     1034.92     17.86 o
   3   5   4       82.79       82.63      2.39 o
   4   5   4      147.79      156.03      5.11 o
   5   5   4      440.49      436.47      8.85 o
   6   5   4       29.59       26.45      2.50 o
   7   5   4        9.63       22.62      5.75 o
   8   5   4        3.18        3.45      2.17 o
   9   5   4       15.20       12.22      6.28 o
  -6   6   4       63.75       66.93      3.48 o
  -5   6   4       35.24       35.52      2.43 o
  -4   6   4      479.06      497.18     10.69 o
  -3   6   4      248.10      231.45      5.76 o
  -2   6   4     1454.82     1501.37     32.62 o
  -1   6   4      287.90      301.84      7.95 o
   0   6   4      667.42      777.12     14.05 o
   1   6   4      291.00      308.84      8.83 o
   2   6   4     1450.37     1519.00     28.55 o
   3   6   4      252.61      244.42      7.39 o
   4   6   4      468.31      475.45      9.67 o
   5   6   4       35.34       37.92      2.30 o
   6   6   4       63.28       69.90      3.88 o
   7   6   4       94.25       99.62     12.30 o
   8   6   4        5.91        5.68      2.25 o
   9   6   4        7.40        9.66      6.14 o
  -6   7   4       97.61      105.16      4.67 o
  -5   7   4       19.33       15.45      2.15 o
  -4   7   4      138.24      134.61      7.35 o
  -3   7   4       72.53       73.03      3.07 o
  -2   7   4       65.52       73.60      3.15 o
  -1   7   4      166.68      156.50      6.17 o
   0   7   4     4651.92     5103.70     88.59 o
   1   7   4      169.29      148.22      4.85 o
   2   7   4       62.73       69.24      3.25 o
   3   7   4       72.13       79.21      3.14 o
   4   7   4      140.08      140.35      5.30 o
   5   7   4       19.46       14.54      2.77 o
   6   7   4       97.86      104.33      6.11 o
   7   7   4        2.79        0.80      2.36 o
   8   7   4       17.16       16.22      4.42 o
   9   7   4       33.65       45.93      8.70 o
  -7   8   4       33.19       31.52      3.32 o
  -6   8   4        1.27        1.89      1.91 o
  -5   8   4       69.30       66.92      4.34 o
  -4   8   4       28.71       24.61      2.56 o
  -3   8   4      297.38      289.74      8.16 o
  -2   8   4      112.48      120.57      4.23 o
  -1   8   4      110.00      116.42      4.77 o
   0   8   4      183.84      191.37     10.31 o
   1   8   4      104.11      112.30      4.37 o
   2   8   4      117.22      118.49      4.43 o
   3   8   4      294.50      272.68      7.49 o
   4   8   4       30.17       27.07      2.48 o
   5   8   4       69.00       61.81      3.53 o
   6   8   4        1.26        1.65      2.62 o
   7   8   4       32.29       25.52      3.62 o
   8   8   4        0.60       -0.78      2.25 o
   9   8   4        2.01        6.18      6.04 o
  -7   9   4        6.54        4.42      2.69 o
  -6   9   4       23.75       19.29      3.99 o
  -5   9   4       97.33       94.01      7.57 o
  -4   9   4       71.15       75.77      4.23 o
  -3   9   4      227.56      225.56      7.26 o
  -2   9   4       13.16       16.98      2.14 o
  -1   9   4      218.49      209.33      6.38 o
   0   9   4        3.30        3.01      2.25 o
   1   9   4      215.76      217.96      8.77 o
   2   9   4       12.96       17.17      1.91 o
   3   9   4      227.72      230.26      5.86 o
   4   9   4       71.95       75.67      5.10 o
   5   9   4      100.20       94.99      6.42 o
   6   9   4       23.77       22.66      3.76 o
   7   9   4        7.21        9.39      3.64 o
   8   9   4        8.05        6.27      2.66 o
  -7  10   4       16.33       15.04      3.59 o
  -6  10   4       20.32       20.52      4.42 o
  -5  10   4       29.47       32.31      5.18 o
  -4  10   4      270.08      262.13     10.68 o
  -3  10   4      244.41      262.11      7.34 o
  -2  10   4      214.75      241.08      9.02 o
  -1  10   4      233.47      220.82      6.82 o
   0  10   4      400.86      402.31     11.71 o
   1  10   4      227.90      208.39      7.84 o
   2  10   4      215.31      239.26      8.07 o
   3  10   4      243.70      269.52     10.28 o
   4  10   4      267.41      244.14      8.98 o
   5  10   4       29.63       25.94      6.94 o
   6  10   4       20.49       24.25      3.99 o
   7  10   4       15.48       11.65      3.40 o
   8  10   4        2.98        1.90      2.70 o
  -8  11   4        0.31       10.20      6.58 o
  -7  11   4       16.92       20.76      4.18 o
  -6  11   4       73.64       70.37      7.07 o
  -5  11   4       39.93       34.30      5.84 o
  -4  11   4       96.61       89.27      6.52 o
  -3  11   4       29.04       25.13      4.08 o
  -2  11   4      231.08      214.49      7.89 o
  -1  11   4       82.75       75.47      4.88 o
   0  11   4      312.86      292.91      9.71 o
   1  11   4       82.50       80.39      4.75 o
   2  11   4      231.67      215.45      7.01 o
   3  11   4       28.65       28.54      3.62 o
   4  11   4       97.81       95.81      5.67 o
   5  11   4       40.33       39.24      4.82 o
   6  11   4       73.45       74.19      6.08 o
   7  11   4       16.87       18.70      3.83 o
   8  11   4        0.28       -2.08      2.62 o
  -8  12   4        0.06        2.93      3.94 o
  -7  12   4        6.91       12.02      4.08 o
  -6  12   4       14.24       18.60      4.78 o
  -5  12   4        6.52        9.76      4.22 o
  -4  12   4      111.11       98.38      7.24 o
  -3  12   4       13.11        8.11      3.37 o
  -2  12   4        2.81       -1.44      2.81 o
  -1  12   4      197.77      197.84      9.32 o
   0  12   4      110.44      108.26      5.95 o
   1  12   4      201.84      189.25      6.81 o
   2  12   4        2.09       -1.45      2.30 o
   3  12   4       12.16        7.57      2.93 o
   4  12   4      110.01      112.96      6.25 o
   5  12   4        6.89        4.21      3.49 o
   6  12   4       14.24       11.84      3.76 o
   7  12   4        6.96        5.79      3.32 o
   8  12   4        0.06        1.26      2.90 o
  -7  13   4       10.39        9.64      3.58 o
  -6  13   4        4.10        0.83      4.22 o
  -5  13   4       59.47       63.30      7.67 o
  -4  13   4       12.49       11.20      3.80 o
  -3  13   4        2.76        2.15      3.11 o
  -2  13   4        8.07        2.58      3.21 o
  -1  13   4      112.93      111.73      6.25 o
   0  13   4       37.54       40.17      3.96 o
   1  13   4      107.04      103.73      7.08 o
   2  13   4        8.24       -2.11      4.05 o
   3  13   4        2.81        1.49      2.75 o
   4  13   4       12.65       10.94      3.59 o
   5  13   4       59.73       57.15      6.17 o
   6  13   4        4.06        3.11      3.67 o
   7  13   4       10.46        6.71      3.63 o
  -7  14   4       14.09       15.60      4.33 o
  -6  14   4        1.45        1.91      3.79 o
  -5  14   4        7.71        7.10      4.11 o
  -4  14   4       23.37       20.89      6.21 o
  -3  14   4       71.29       67.87      6.46 o
  -2  14   4       78.37       91.24      5.99 o
  -1  14   4       12.90       16.19      3.47 o
   0  14   4        1.59        3.60      2.60 o
   1  14   4       12.39        7.67      3.07 o
   2  14   4       79.01       86.46      5.94 o
   3  14   4       69.17       62.74      5.33 o
   4  14   4       23.89       32.43      4.33 o
   5  14   4        7.64        6.58      4.14 o
   6  14   4        1.48        3.31      3.64 o
   7  14   4       13.61       22.09      4.63 o
  -6  15   4       19.54       23.09      5.17 o
  -5  15   4        5.86        7.49      4.00 o
  -4  15   4       21.28       20.77      4.79 o
  -3  15   4       17.36       13.97      5.78 o
  -2  15   4       33.35       35.40      5.18 o
  -1  15   4       53.07       57.20      5.25 o
   0  15   4       78.56       71.80      7.57 o
   1  15   4       52.77       52.89      5.21 o
   2  15   4       32.79       37.03      4.64 o
   3  15   4       17.28       11.42      3.61 o
   4  15   4       21.75       20.07      5.18 o
   5  15   4        5.80        7.13      4.45 o
   6  15   4       20.33       27.92     14.33 o
  -6  16   4        8.63       15.85      4.90 o
  -5  16   4        3.75       -0.57      4.05 o
  -4  16   4       16.17       14.64      4.93 o
  -3  16   4        0.40       -1.77      2.86 o
  -2  16   4        9.53        7.30      3.55 o
  -1  16   4        0.38        1.90      3.71 o
   0  16   4       18.13       15.10      7.01 o
   1  16   4        0.40       -1.20      3.71 o
   2  16   4        9.26        5.77      3.44 o
   3  16   4        0.30       -2.72      2.72 o
   4  16   4       15.75       21.55      6.89 o
   5  16   4        3.81        7.76      4.59 o
   6  16   4        8.68       11.68      4.64 o
  -5  17   4       13.85       15.45      5.38 o
  -4  17   4       33.85       42.42     13.10 o
  -3  17   4        3.34        4.35      3.77 o
  -2  17   4        6.70        3.49      4.27 o
  -1  17   4       23.90       15.38      7.74 o
   0  17   4        0.55       -1.10      8.45 o
   1  17   4       23.73       23.29      5.47 o
   2  17   4        6.73        9.67      4.20 o
   3  17   4        3.37        6.10      3.70 o
   4  17   4       34.42       33.97      6.45 o
   5  17   4       13.86        9.79      5.23 o
  -4  18   4       17.92       26.21      6.06 o
  -3  18   4       15.17       22.65      7.80 o
  -2  18   4       12.45        7.68      4.73 o
  -1  18   4        0.01       -2.83     10.38 o
   0  18   4        3.38       -3.64      9.68 o
   1  18   4        0.01        9.34      4.67 o
   2  18   4       12.24        7.06      5.73 o
   3  18   4       14.81       28.19      8.10 o
   4  18   4       18.25       33.16      6.28 o
  -3  19   4        0.86        5.38      6.61 o
  -2  19   4        2.36        5.17      6.24 o
  -1  19   4        8.10        9.32      5.16 o
   0  19   4        3.21       -5.28      5.28 o
   1  19   4        7.84        6.93     13.35 o
   2  19   4        2.32        5.05      5.10 o
   3  19   4        0.77        7.07      6.08 o
  -1  20   4        0.62       -3.24      5.04 o
   0  20   4        1.23        3.73      7.14 o
   1  20   4        0.63       -5.21      5.21 o
   1   0   5     1342.97     1412.91     18.34 o
   2   0   5     1177.37     1184.93     18.01 o
   3   0   5        9.61        7.50      0.92 o
   4   0   5     1327.02     1366.68     22.55 o
   5   0   5        0.31       -1.25      1.25 o
   6   0   5      111.45      106.30      3.97 o
   7   0   5        8.96        8.06      2.60 o
   8   0   5       15.72       17.27      4.35 o
   9   0   5        1.22        2.36      3.85 o
  -9   1   5        7.96        0.93      3.45 o
  -8   1   5       11.73        8.40      3.72 o
  -7   1   5       49.93       53.63      5.45 o
  -6   1   5       40.94       39.80      2.50 o
  -5   1   5      103.21       99.44      4.38 o
  -4   1   5       28.65       28.50      2.29 o
  -3   1   5     1575.89     1646.65     24.49 o
  -2   1   5      111.45      125.51      3.25 o
  -1   1   5      604.15      555.97      7.85 o
   0   1   5      259.48      246.83      8.50 o
   1   1   5      603.95      558.51      8.19 o
   2   1   5      115.18      131.39      2.97 o
   3   1   5     1569.78     1625.53     29.94 o
   4   1   5       26.44       30.56      1.78 o
   5   1   5      106.49      112.20      3.29 o
   6   1   5       38.99       39.16      2.59 o
   7   1   5       51.69       55.32      7.41 o
   8   1   5       12.01        9.00      4.32 o
   9   1   5        7.95        4.15      4.12 o
  -9   2   5        2.18       -0.93      2.69 o
  -8   2   5       17.69        8.27      3.35 o
  -7   2   5        3.60        4.38      1.99 o
  -6   2   5       41.27       43.10      2.84 o
  -5   2   5      122.95      122.04      3.66 o
  -4   2   5      508.55      519.88      8.65 o
  -3   2   5      133.88      144.12      7.49 o
  -2   2   5      209.12      220.31      7.05 o
  -1   2   5     2707.48     2832.65     38.27 o
   0   2   5     1071.32     1131.17     22.08 o
   1   2   5     2697.53     2823.45     38.28 o
   2   2   5      206.51      220.59      6.02 o
   3   2   5      121.72      124.14      7.98 o
   4   2   5      510.16      517.43     10.85 o
   5   2   5      119.14      106.18      3.45 o
   6   2   5       42.35       47.02      2.77 o
   7   2   5        3.07       -0.81      2.27 o
   8   2   5       17.45       16.49      3.21 o
   9   2   5        2.50        4.08      4.38 o
  -8   3   5       20.66       20.42      3.25 o
  -7   3   5       13.60        9.53      1.91 o
  -6   3   5      115.73      107.59      4.82 o
  -5   3   5      320.01      324.74      6.67 o
  -4   3   5       75.04       76.73      3.08 o
  -3   3   5      725.07      756.09     12.21 o
  -2   3   5      874.30      888.36     15.27 o
  -1   3   5      293.89      250.88      4.91 o
   0   3   5     1758.10     1828.54     23.62 o
   1   3   5      299.34      258.68      4.58 o
   2   3   5      864.14      878.87     13.90 o
   3   3   5      731.44      781.16     15.30 o
   4   3   5       76.83       77.22      2.92 o
   5   3   5      321.09      306.24      7.52 o
   6   3   5      119.63      113.44      4.81 o
   7   3   5       14.41        5.74      2.66 o
   8   3   5       20.93       21.92      3.33 o
   9   3   5        3.00       -3.59      4.35 o
  -7   4   5        2.73        1.86      1.51 o
  -6   4   5       49.54       53.76      3.46 o
  -5   4   5       40.21       40.49      2.33 o
  -4   4   5     1165.99     1191.34     20.39 o
  -3   4   5      239.86      246.89      5.46 o
  -2   4   5     3522.84     3693.57     59.14 o
  -1   4   5      633.95      722.71     11.84 o
   0   4   5      684.95      657.86     10.84 o
   1   4   5      638.92      710.91     11.65 o
   2   4   5     3507.10     3696.03     59.20 o
   3   4   5      244.15      250.60      6.39 o
   4   4   5     1152.24     1197.29     20.56 o
   5   4   5       41.74       37.70      2.32 o
   6   4   5       50.02       57.15      3.48 o
   7   4   5        2.70        2.61      2.57 o
   8   4   5       28.02       29.03      3.63 o
   9   4   5        6.51        7.87      5.71 o
  -7   5   5       23.78       30.13      2.25 o
  -6   5   5       41.39       44.30      3.09 o
  -5   5   5        8.95        9.72      1.70 o
  -4   5   5      265.85      284.65      9.71 o
  -3   5   5       25.07       21.31      2.54 o
  -2   5   5      135.67      129.39      3.62 o
  -1   5   5     1216.05     1240.42     21.79 o
   0   5   5     3015.58     3212.65     47.27 o
   1   5   5     1218.29     1288.10     24.09 o
   2   5   5      136.22      130.50      3.86 o
   3   5   5       26.33       25.94      2.11 o
   4   5   5      269.60      276.98      6.43 o
   5   5   5        8.70        9.28      1.72 o
   6   5   5       44.09       45.17      3.18 o
   7   5   5       23.76       24.71      5.75 o
   8   5   5       12.49        6.94      2.86 o
   9   5   5        2.90        9.00      5.88 o
  -7   6   5       23.20       26.70      3.15 o
  -6   6   5       72.30       84.20      4.19 o
  -5   6   5       40.61       42.34      2.74 o
  -4   6   5      178.04      187.70      5.39 o
  -3   6   5      562.32      562.97     11.46 o
  -2   6   5     1703.81     1837.34     33.89 o
  -1   6   5      756.01      856.57     23.82 o
   0   6   5      101.88      111.33      3.67 o
   1   6   5      742.95      830.50     16.97 o
   2   6   5     1704.82     1815.92     34.16 o
   3   6   5      544.90      527.71     12.04 o
   4   6   5      177.19      180.72      5.07 o
   5   6   5       40.18       40.84      2.74 o
   6   6   5       74.18       82.19      5.63 o
   7   6   5       22.67       24.78      3.50 o
   8   6   5        8.63        6.30      2.78 o
   9   6   5        3.87        0.93      5.45 o
  -7   7   5        2.83        5.75      2.56 o
  -6   7   5       39.90       34.64      3.35 o
  -5   7   5      341.24      321.85     10.70 o
  -4   7   5      154.32      135.25      5.30 o
  -3   7   5       18.02       21.44      2.73 o
  -2   7   5      274.85      294.96      7.31 o
  -1   7   5     1474.19     1532.53     28.87 o
   0   7   5       25.00       19.49      5.29 o
   1   7   5     1452.57     1496.56     28.97 o
   2   7   5      271.30      287.24      7.54 o
   3   7   5       18.40       23.00      2.08 o
   4   7   5      156.15      153.05      5.06 o
   5   7   5      345.07      336.22      8.52 o
   6   7   5       40.50       35.59      6.63 o
   7   7   5        2.99        5.00      5.01 o
   8   7   5        4.61        5.40      2.84 o
   9   7   5        7.44        3.06      6.04 o
  -7   8   5        5.79        7.60      2.86 o
  -6   8   5       50.92       53.77      5.18 o
  -5   8   5       28.23       25.67      3.69 o
  -4   8   5      171.54      169.48      9.26 o
  -3   8   5       70.85       72.23      3.88 o
  -2   8   5      291.81      301.79      7.76 o
  -1   8   5      410.97      467.64     16.27 o
   0   8   5        1.15        0.13      1.62 o
   1   8   5      418.37      452.83     10.79 o
   2   8   5      298.70      310.97      8.12 o
   3   8   5       72.91       74.33      3.10 o
   4   8   5      168.62      168.91      5.65 o
   5   8   5       28.39       26.50      3.85 o
   6   8   5       51.26       46.93      4.71 o
   7   8   5        5.50        6.91      6.23 o
   8   8   5       15.42       12.79      4.70 o
   9   8   5        0.18        3.85      5.88 o
  -7   9   5       23.75       32.98      4.32 o
  -6   9   5       23.89       30.52      4.55 o
  -5   9   5        5.72        6.81      3.59 o
  -4   9   5        4.45        6.17      2.41 o
  -3   9   5       18.40       18.89      2.13 o
  -2   9   5       42.60       45.50      2.96 o
  -1   9   5       11.72       16.30      2.39 o
   0   9   5      952.44      966.18     23.06 o
   1   9   5       10.84       13.92      2.28 o
   2   9   5       42.37       45.50      3.17 o
   3   9   5       17.37       15.72      1.94 o
   4   9   5        4.47        3.07      2.34 o
   5   9   5        5.63        5.09      2.90 o
   6   9   5       24.27       27.84      4.09 o
   7   9   5       23.16       26.95      8.07 o
   8   9   5        8.68        5.34      2.73 o
  -7  10   5        3.52        1.43      3.32 o
  -6  10   5       24.39       20.95      4.52 o
  -5  10   5        6.85       10.73      4.18 o
  -4  10   5      203.12      201.37     12.85 o
  -3  10   5       58.47       66.95      8.91 o
  -2  10   5      413.60      419.38     14.76 o
  -1  10   5      256.77      268.41     10.41 o
   0  10   5      104.65       91.17      6.17 o
   1  10   5      254.76      250.47      8.86 o
   2  10   5      415.75      412.37      9.40 o
   3  10   5       55.68       61.43      6.73 o
   4  10   5      202.39      210.43     10.41 o
   5  10   5        6.41        3.53      3.26 o
   6  10   5       24.15       24.55      4.15 o
   7  10   5        3.55        4.09      4.00 o
   8  10   5        3.45        2.61      2.77 o
  -8  11   5        5.71        0.53      2.59 o
  -7  11   5       11.41       14.58      4.12 o
  -6  11   5       15.68       16.67      4.62 o
  -5  11   5       44.19       46.36      6.44 o
  -4  11   5       39.84       34.46      4.62 o
  -3  11   5      123.46      102.31      6.89 o
  -2  11   5      100.36      102.09      5.43 o
  -1  11   5      378.71      375.05     11.44 o
   0  11   5       15.88       10.70      2.87 o
   1  11   5      370.74      357.57     11.54 o
   2  11   5       98.40       90.45      4.59 o
   3  11   5      122.93      108.23      6.66 o
   4  11   5       40.50       38.15      3.99 o
   5  11   5       45.76       53.43      5.51 o
   6  11   5       15.79       10.64      3.89 o
   7  11   5       10.69        9.57      3.68 o
   8  11   5        5.64        9.42      6.97 o
  -7  12   5        1.59        0.96      3.62 o
  -6  12   5        4.04        3.65      4.12 o
  -5  12   5       22.20       25.07      5.41 o
  -4  12   5       31.01       24.58      4.48 o
  -3  12   5       37.28       36.53      4.81 o
  -2  12   5       31.72       28.45      4.59 o
  -1  12   5      259.45      235.93      9.09 o
   0  12   5      123.92      128.85      6.66 o
   1  12   5      257.91      254.76      8.08 o
   2  12   5       33.90       34.46      4.05 o
   3  12   5       34.66       27.62      3.75 o
   4  12   5       28.95       25.26      3.78 o
   5  12   5       22.55       25.99      4.71 o
   6  12   5        4.14        1.52      3.13 o
   7  12   5        1.48       -4.81      4.88 o
  -7  13   5        3.09        1.83      4.05 o
  -6  13   5       22.54       22.45      5.55 o
  -5  13   5        0.41        2.29      4.32 o
  -4  13   5        0.30        0.90      3.95 o
  -3  13   5      115.91      122.76     10.44 o
  -2  13   5       68.82       72.25      6.54 o
  -1  13   5       13.91       13.12      3.19 o
   0  13   5      246.47      248.61      9.57 o
   1  13   5       13.52        8.99      3.12 o
   2  13   5       66.95       67.74      7.62 o
   3  13   5      116.21      108.21      6.41 o
   4  13   5        0.36        0.45      2.75 o
   5  13   5        0.43       -1.60      3.30 o
   6  13   5       22.82       17.78      4.43 o
   7  13   5        3.26       -0.98      3.26 o
  -7  14   5       12.17       18.27      6.41 o
  -6  14   5       10.37       13.81      5.25 o
  -5  14   5       22.56       21.32      6.01 o
  -4  14   5       23.26       21.75      6.34 o
  -3  14   5       24.07       24.98      5.13 o
  -2  14   5      109.90      117.10      8.26 o
  -1  14   5       91.40       94.51     13.62 o
   0  14   5        8.26       10.66      2.94 o
   1  14   5       91.91       99.70      6.32 o
   2  14   5      108.39      110.98      6.70 o
   3  14   5       24.24       18.09      3.85 o
   4  14   5       22.55       24.73      7.57 o
   5  14   5       22.55       19.24      5.94 o
   6  14   5       10.39        9.03      4.39 o
   7  14   5       12.10        9.22      4.31 o
  -6  15   5        7.82        4.60      4.19 o
  -5  15   5       22.05       25.72      5.23 o
  -4  15   5       15.11       19.13      6.24 o
  -3  15   5       16.75       10.93      4.24 o
  -2  15   5       10.19        5.89      3.44 o
  -1  15   5       86.85       90.61      6.25 o
   0  15   5        0.71        5.14      3.94 o
   1  15   5       85.28       89.36      7.07 o
   2  15   5       10.59        7.93      3.32 o
   3  15   5       16.59        9.14      3.52 o
   4  15   5       14.92       19.97      6.69 o
   5  15   5       22.78       29.85      5.65 o
   6  15   5        7.92       11.65      5.45 o
  -5  16   5        5.20        5.37      4.37 o
  -4  16   5       18.38       25.08      5.28 o
  -3  16   5       12.80        6.58      3.60 o
  -2  16   5        3.32        3.39      3.16 o
  -1  16   5       50.60       52.95      6.75 o
   0  16   5        1.16       -0.77      3.61 o
   1  16   5       49.90       59.32     11.91 o
   2  16   5        3.58        2.48      3.22 o
   3  16   5       12.25        8.96      3.65 o
   4  16   5       18.05       24.13      5.48 o
   5  16   5        5.12        1.95      6.56 o
  -5  17   5       19.75       17.50     14.56 o
  -4  17   5        0.58        4.77      4.61 o
  -3  17   5        7.82        6.39      4.52 o
  -2  17   5        8.70       17.20      5.19 o
  -1  17   5        5.70       -2.03      4.07 o
   0  17   5       57.27       64.82     10.49 o
   1  17   5        5.49       -2.24      3.57 o
   2  17   5        8.62       15.10      4.78 o
   3  17   5        7.83        6.30      5.39 o
   4  17   5        0.59        3.08      4.10 o
   5  17   5       20.22       28.07     10.93 o
  -4  18   5        5.94        4.18      5.65 o
  -3  18   5       10.09       24.41      8.07 o
  -2  18   5       29.61       36.89      6.65 o
  -1  18   5       11.23       26.40      5.92 o
   0  18   5        8.51       10.41      5.21 o
   1  18   5       11.07       31.35      6.38 o
   2  18   5       29.55       42.84      7.17 o
   3  18   5       10.07        0.46      5.88 o
   4  18   5        5.61        9.71      5.28 o
  -3  19   5        1.82       -5.15      5.15 o
  -2  19   5        5.12        9.92      5.32 o
  -1  19   5        9.28       23.04      6.17 o
   0  19   5       21.85       29.99      6.37 o
   1  19   5        9.40       19.94      5.77 o
   2  19   5        5.23       12.35      9.12 o
   3  19   5        1.75        6.11      6.87 o
   0  20   5        7.28        6.13     10.13 o
   0   0   6     2378.48     2367.65     51.39 o
   1   0   6     1049.63     1097.80     16.94 o
   2   0   6     4267.49     4451.61     64.54 o
   3   0   6      521.70      479.69     12.79 o
   4   0   6       60.50       54.55      3.25 o
   5   0   6       51.38       44.91      2.75 o
   6   0   6       34.70       37.35      2.99 o
   7   0   6       11.61       12.69      2.93 o
   8   0   6        9.58        2.13      3.55 o
   9   0   6        1.68        5.75      3.99 o
  -9   1   6        0.98       -2.36      3.15 o
  -8   1   6       15.56        9.30      3.95 o
  -7   1   6       35.13       36.95      3.86 o
  -6   1   6      140.73      137.03      5.33 o
  -5   1   6        4.16        3.81      2.40 o
  -4   1   6      331.15      387.64      6.90 o
  -3   1   6      655.03      701.32     13.00 o
  -2   1   6      643.68      636.67     10.50 o
  -1   1   6      934.49      944.60     14.97 o
   0   1   6     1284.08     1306.40     17.23 o
   1   1   6      954.57      971.28     15.01 o
   2   1   6      635.55      647.95     10.53 o
   3   1   6      650.41      697.24     11.36 o
   4   1   6      333.33      375.23      8.26 o
   5   1   6        3.42        2.51      1.30 o
   6   1   6      144.86      145.23      4.89 o
   7   1   6       36.57       39.06      3.90 o
   8   1   6       15.72       12.03      3.92 o
   9   1   6        1.03        1.26      3.89 o
  -9   2   6        1.94       -1.03      2.99 o
  -8   2   6        0.64       -0.23      2.92 o
  -7   2   6        8.60        8.60      3.19 o
  -6   2   6       73.38       73.61      5.27 o
  -5   2   6      335.40      349.89      9.36 o
  -4   2   6       64.22       59.26      2.34 o
  -3   2   6      420.71      374.23      6.84 o
  -2   2   6      116.66      124.23      3.15 o
  -1   2   6      742.02      737.23     11.78 o
   0   2   6       31.17       30.56      1.89 o
   1   2   6      734.20      718.49     11.76 o
   2   2   6      125.47      132.53      3.59 o
   3   2   6      421.24      386.95      6.89 o
   4   2   6       64.15       57.54      2.83 o
   5   2   6      337.08      344.04      8.24 o
   6   2   6       72.93       71.34      4.11 o
   7   2   6        8.14        7.99      3.27 o
   8   2   6        0.83        4.38      2.79 o
   9   2   6        2.05        0.86      4.48 o
  -8   3   6       26.74       30.55      4.12 o
  -7   3   6       81.68       80.90      6.24 o
  -6   3   6       36.23       37.60      2.78 o
  -5   3   6      178.88      184.94      4.75 o
  -4   3   6      143.29      123.42      3.22 o
  -3   3   6     1122.89     1221.74     18.75 o
  -2   3   6      140.09      160.57      3.78 o
  -1   3   6      427.15      417.55      7.39 o
   0   3   6     1920.59     1952.47     31.88 o
   1   3   6      414.87      411.11      7.39 o
   2   3   6      146.79      169.77      3.85 o
   3   3   6     1115.46     1200.02     24.29 o
   4   3   6      142.63      120.26      3.75 o
   5   3   6      179.87      175.20      4.89 o
   6   3   6       36.70       44.16      3.27 o
   7   3   6       83.05       82.49      5.56 o
   8   3   6       27.29       33.58      3.97 o
   9   3   6        0.18       -0.40      4.32 o
  -8   4   6        9.78       10.03      2.96 o
  -7   4   6       85.69       90.59      6.41 o
  -6   4   6       79.44       94.89      4.65 o
  -5   4   6      662.84      645.36     12.15 o
  -4   4   6      411.83      408.27      7.47 o
  -3   4   6      790.99      786.13     12.72 o
  -2   4   6       38.64       40.15      1.89 o
  -1   4   6     2752.35     2874.81     46.40 o
   0   4   6      141.86      191.64     10.20 o
   1   4   6     2725.29     2864.22     42.38 o
   2   4   6       37.52       35.90      1.85 o
   3   4   6      779.96      766.06     14.10 o
   4   4   6      418.92      412.52      8.52 o
   5   4   6      661.39      646.63     12.33 o
   6   4   6       79.29       82.60      4.43 o
   7   4   6       86.12       96.02      6.43 o
   8   4   6        9.56        6.60      3.02 o
   9   4   6        9.36        8.93      5.81 o
  -7   5   6       35.68       43.94      4.42 o
  -6   5   6      111.38      124.99     10.63 o
  -5   5   6      213.89      203.34      6.48 o
  -4   5   6       95.48      104.59      3.15 o
  -3   5   6      134.24      124.23      3.38 o
  -2   5   6      170.54      183.52      7.66 o
  -1   5   6      507.69      571.10     10.90 o
   0   5   6      135.10      133.75      9.75 o
   1   5   6      516.61      579.30     16.37 o
   2   5   6      173.62      194.10      7.97 o
   3   5   6      130.88      120.16      3.89 o
   4   5   6       96.50      104.01      3.75 o
   5   5   6      218.98      215.06      6.28 o
   6   5   6      113.97      109.12      6.54 o
   7   5   6       36.19       40.50      4.28 o
   8   5   6        8.39        5.59      3.05 o
   9   5   6        7.99       11.67      3.23 o
  -7   6   6       35.44       35.77      4.12 o
  -6   6   6        1.42        2.46      1.98 o
  -5   6   6      164.53      188.25      7.13 o
  -4   6   6      298.54      319.04      7.34 o
  -3   6   6      319.80      313.42      8.76 o
  -2   6   6      109.67      130.56      5.88 o
  -1   6   6      524.60      563.10     12.12 o
   0   6   6      493.64      497.46     11.11 o
   1   6   6      528.08      557.94     14.62 o
   2   6   6      109.32      114.64      4.30 o
   3   6   6      321.04      318.03      8.02 o
   4   6   6      295.68      295.76      7.15 o
   5   6   6      159.83      165.30      5.64 o
   6   6   6        1.28        4.03      3.92 o
   7   6   6       36.70       42.15      4.34 o
   8   6   6        3.21        5.44      3.03 o
   9   6   6        7.80        8.63      2.96 o
  -7   7   6       26.58       37.76      4.18 o
  -6   7   6       99.33      101.29      7.54 o
  -5   7   6       25.87       24.13      3.85 o
  -4   7   6      108.97      107.59      3.87 o
  -3   7   6      112.32      102.22      4.49 o
  -2   7   6       11.44       13.66      1.79 o
  -1   7   6      541.70      535.72     11.88 o
   0   7   6     1402.64     1416.34     31.69 o
   1   7   6      541.89      529.39     12.01 o
   2   7   6       12.64        9.70      1.97 o
   3   7   6      113.30      107.58      4.48 o
   4   7   6      110.92      112.27      5.37 o
   5   7   6       25.21       22.30      3.70 o
   6   7   6      101.11      113.45      6.85 o
   7   7   6       25.85       28.76      3.99 o
   8   7   6       19.54       18.82      3.63 o
   9   7   6       15.05       16.74      3.32 o
  -7   8   6       18.47       30.45      4.08 o
  -6   8   6       58.13       65.89      6.38 o
  -5   8   6       34.22       25.24      4.88 o
  -4   8   6       83.48       86.88      4.80 o
  -3   8   6      246.14      221.20     10.78 o
  -2   8   6       94.85       92.79      4.00 o
  -1   8   6      228.24      223.53      6.75 o
   0   8   6       32.21       24.15      3.02 o
   1   8   6      226.34      220.46      6.77 o
   2   8   6       98.07       95.22      4.21 o
   3   8   6      247.26      243.57      7.02 o
   4   8   6       83.83       88.45      4.93 o
   5   8   6       35.36       40.07      4.73 o
   6   8   6       57.59       57.56      5.33 o
   7   8   6       17.99       16.64      3.71 o
   8   8   6        4.24        7.87      3.09 o
   9   8   6        2.73        3.14      4.43 o
  -7   9   6        0.86        5.78      3.42 o
  -6   9   6        0.64       -0.66      3.32 o
  -5   9   6       93.78      110.42      8.57 o
  -4   9   6       87.65       79.35      5.71 o
  -3   9   6       11.49        6.02      2.10 o
  -2   9   6       63.97       66.58      3.64 o
  -1   9   6      117.57      130.10      5.51 o
   0   9   6        1.59       -0.30      3.26 o
   1   9   6      114.88      116.06      5.73 o
   2   9   6       63.76       65.95      3.83 o
   3   9   6       11.47        3.54      1.62 o
   4   9   6       90.64       81.27      7.00 o
   5   9   6       95.65      102.37      6.94 o
   6   9   6        0.61       -1.17      2.79 o
   7   9   6        0.91        4.71      3.15 o
   8   9   6       19.73       19.15      3.70 o
  -8  10   6        2.43       -0.60      2.49 o
  -7  10   6       15.28       17.67      4.42 o
  -6  10   6        5.44        8.77      4.12 o
  -5  10   6       17.19       19.63      4.82 o
  -4  10   6       86.64       87.57      6.64 o
  -3  10   6      115.32      123.17      7.35 o
  -2  10   6        3.50       -0.19      2.40 o
  -1  10   6      289.29      289.88      9.67 o
   0  10   6        9.61       13.48      2.84 o
   1  10   6      294.88      299.84     10.03 o
   2  10   6        4.39        2.35      2.19 o
   3  10   6      117.21      123.60      6.22 o
   4  10   6       84.95       71.90      4.98 o
   5  10   6       17.24       13.18      3.94 o
   6  10   6        5.07        1.08      3.30 o
   7  10   6       15.19       19.75      4.01 o
   8  10   6        2.57        4.79      3.06 o
  -8  11   6        3.76        1.43      2.99 o
  -7  11   6        7.29       11.86      4.05 o
  -6  11   6       36.08       40.91      6.28 o
  -5  11   6        1.72        3.15      4.18 o
  -4  11   6       21.05       20.11      4.09 o
  -3  11   6      207.02      202.10      9.79 o
  -2  11   6       29.17       26.03      3.27 o
  -1  11   6      142.14      137.59      7.04 o
   0  11   6       70.02       70.21      4.86 o
   1  11   6      144.00      141.94      7.31 o
   2  11   6       30.15       29.86      3.78 o
   3  11   6      213.43      201.85      8.41 o
   4  11   6       20.00       20.27      3.44 o
   5  11   6        1.64       -3.26      3.82 o
   6  11   6       36.32       46.37      5.35 o
   7  11   6        7.11       13.81      3.81 o
   8  11   6        3.76        2.38      3.24 o
  -7  12   6        2.66        2.32      3.92 o
  -6  12   6       22.18       23.15      5.55 o
  -5  12   6        8.78       14.65      4.78 o
  -4  12   6       42.16       56.64     12.65 o
  -3  12   6       21.34       32.16      5.01 o
  -2  12   6      170.30      174.13      9.36 o
  -1  12   6       24.23       21.24      3.51 o
   0  12   6      488.14      463.38     14.02 o
   1  12   6       26.29       30.36      5.62 o
   2  12   6      165.16      149.55      9.94 o
   3  12   6       20.84       25.13      3.77 o
   4  12   6       40.76       47.86      4.69 o
   5  12   6        9.47       10.61      4.04 o
   6  12   6       22.47       27.23      4.81 o
   7  12   6        2.59        2.23      3.40 o
  -7  13   6        2.24       -0.10      4.18 o
  -6  13   6        2.82        4.02      4.58 o
  -5  13   6       25.96       41.91      6.67 o
  -4  13   6       37.85       32.35      6.61 o
  -3  13   6       27.94       20.89      4.63 o
  -2  13   6       56.41       54.17      5.97 o
  -1  13   6       67.58       65.19      6.36 o
   0  13   6       16.61       25.55      4.19 o
   1  13   6       66.13       68.26      5.33 o
   2  13   6       55.75       44.97      4.71 o
   3  13   6       28.19       31.44      4.20 o
   4  13   6       37.30       28.95      4.12 o
   5  13   6       26.91       27.34      5.18 o
   6  13   6        2.75       -3.37      3.37 o
   7  13   6        1.97       -2.94      6.38 o
  -6  14   6        3.15        5.08      4.85 o
  -5  14   6        1.81       -3.65      4.25 o
  -4  14   6       23.62       22.58      6.41 o
  -3  14   6       41.64       49.31      5.94 o
  -2  14   6       93.29      103.13      8.12 o
  -1  14   6      103.27      119.39      8.62 o
   0  14   6      114.12      119.35      7.04 o
   1  14   6      102.01      125.33      7.23 o
   2  14   6       93.91       95.16      6.45 o
   3  14   6       41.37       46.14      4.93 o
   4  14   6       24.44       28.83      8.37 o
   5  14   6        1.92        0.44      5.20 o
   6  14   6        2.87       -0.51      3.91 o
  -6  15   6        6.48        3.55      5.65 o
  -5  15   6        0.82        3.79      5.41 o
  -4  15   6       25.47       29.79      7.37 o
  -3  15   6       11.88       15.20      4.56 o
  -2  15   6       24.94       18.59      4.94 o
  -1  15   6        3.58        5.46      4.87 o
   0  15   6       36.50       36.17      5.81 o
   1  15   6        3.59        6.24      5.24 o
   2  15   6       24.84       28.48      4.70 o
   3  15   6       11.63        8.40      3.46 o
   4  15   6       25.34       37.57      5.84 o
   5  15   6        0.80        1.94      3.85 o
   6  15   6        6.86        1.99      4.28 o
  -5  16   6        5.96        9.25      4.54 o
  -4  16   6        9.38        9.86      6.28 o
  -3  16   6        3.61        0.47      6.84 o
  -2  16   6       16.95       26.89      4.45 o
  -1  16   6        2.15       -3.30      6.16 o
   0  16   6       20.83       34.42      6.01 o
   1  16   6        2.39        1.97      4.09 o
   2  16   6       16.54       17.45      4.14 o
   3  16   6        3.31        2.87      3.42 o
   4  16   6        9.05       11.78      4.81 o
   5  16   6        6.22        4.53      4.27 o
  -5  17   6       17.47       18.86      5.52 o
  -4  17   6       16.96        7.86     11.72 o
  -3  17   6        4.46        5.58      6.04 o
  -2  17   6        7.43       16.81      6.61 o
  -1  17   6       28.23       28.97      6.12 o
   0  17   6       19.51       23.01      5.89 o
   1  17   6       28.18       38.93      6.54 o
   2  17   6        7.17       16.85      5.03 o
   3  17   6        4.67        5.46      4.32 o
   4  17   6       17.27       11.77      5.31 o
   5  17   6       17.78       12.92      5.41 o
  -4  18   6       10.45       22.32      7.67 o
  -3  18   6       25.14       24.08      8.14 o
  -2  18   6        1.28        8.36      7.89 o
  -1  18   6        5.12       12.15     11.42 o
   0  18   6       33.72       50.39      7.49 o
   1  18   6        4.79        2.11      5.20 o
   2  18   6        1.20        2.54      8.44 o
   3  18   6       25.18       48.15      9.76 o
   4  18   6       10.71       10.74      5.31 o
  -2  19   6        9.23       19.57      5.78 o
  -1  19   6        2.65       11.28      8.52 o
   0  19   6        2.14        4.99      4.79 o
   1  19   6        2.52        2.72      5.65 o
   2  19   6        9.04       14.40      5.69 o
   1   0   7       86.06       78.99      2.52 o
   2   0   7       28.22       24.38      1.68 o
   3   0   7      658.37      634.19     10.63 o
   4   0   7      663.97      656.92     12.05 o
   5   0   7        0.20        0.60      1.17 o
   6   0   7       44.92       52.26      4.51 o
   7   0   7       35.48       43.76      4.29 o
   8   0   7       18.04       12.59      3.26 o
   9   0   7        9.27        8.40      4.38 o
  -9   1   7        5.01       -1.66      3.82 o
  -8   1   7        7.83       12.72      4.05 o
  -7   1   7        0.67       -0.02      3.77 o
  -6   1   7       20.66       21.04      2.69 o
  -5   1   7      523.07      516.04      8.96 o
  -4   1   7      181.32      182.79      4.24 o
  -3   1   7      223.45      214.08      8.25 o
  -2   1   7      379.13      358.60      8.32 o
  -1   1   7      342.67      329.24      6.62 o
   0   1   7      816.26      892.83     13.19 o
   1   1   7      349.93      346.29      7.67 o
   2   1   7      379.94      355.19      6.64 o
   3   1   7      212.67      208.34      5.21 o
   4   1   7      179.71      188.45      4.63 o
   5   1   7      526.62      506.03     16.46 o
   6   1   7       20.89       18.91      4.57 o
   7   1   7        0.92       -1.18      2.52 o
   8   1   7        8.34       12.23      3.27 o
   9   1   7        5.26        6.71      4.75 o
  -9   2   7        5.23        8.60      3.72 o
  -8   2   7        8.19        5.71      3.59 o
  -7   2   7        3.54        5.56      2.83 o
  -6   2   7       16.97       15.77      3.30 o
  -5   2   7       29.74       33.07      3.38 o
  -4   2   7      315.72      298.20      5.92 o
  -3   2   7      181.89      194.61      7.32 o
  -2   2   7      411.18      429.92     10.76 o
  -1   2   7     1044.06      989.93     15.76 o
   0   2   7       12.28       14.49      1.87 o
   1   2   7     1043.13      999.02     15.79 o
   2   2   7      404.34      414.33      7.96 o
   3   2   7      186.99      206.12      5.91 o
   4   2   7      309.77      299.79      6.43 o
   5   2   7       31.14       31.98      2.60 o
   6   2   7       16.23       11.18      3.06 o
   7   2   7        3.62        0.83      2.70 o
   8   2   7        8.06        3.39      3.00 o
   9   2   7        4.97        3.55      4.52 o
  -9   3   7       13.00       16.54      3.39 o
  -8   3   7       11.51       11.09      3.59 o
  -7   3   7       14.56       10.93      3.79 o
  -6   3   7       24.29       23.54      2.66 o
  -5   3   7      160.55      167.09      4.76 o
  -4   3   7      351.10      359.26      6.85 o
  -3   3   7      105.34       85.11      3.10 o
  -2   3   7     1117.20     1214.61     18.75 o
  -1   3   7     1613.91     1566.72     26.31 o
   0   3   7      925.44     1061.75     23.34 o
   1   3   7     1595.13     1572.94     24.06 o
   2   3   7     1091.23     1175.81     18.71 o
   3   3   7      107.07       87.76      2.81 o
   4   3   7      347.47      356.44      8.71 o
   5   3   7      162.44      172.43      4.97 o
   6   3   7       25.23       19.44      3.50 o
   7   3   7       15.31       12.16      3.33 o
   8   3   7       11.43       13.32      3.47 o
   9   3   7       12.81        7.90      3.38 o
  -8   4   7        0.69        2.29      2.99 o
  -7   4   7       43.82       48.65      5.18 o
  -6   4   7       36.45       38.25      3.45 o
  -5   4   7      367.59      342.20      9.83 o
  -4   4   7      164.58      166.52      4.19 o
  -3   4   7      160.31      165.34      4.52 o
  -2   4   7     1090.14     1228.58     21.17 o
  -1   4   7       39.04       37.85      2.14 o
   0   4   7      206.16      236.72      5.98 o
   1   4   7       35.86       32.91      2.07 o
   2   4   7     1086.63     1234.52     19.40 o
   3   4   7      158.55      167.68      4.10 o
   4   4   7      161.45      171.39      5.50 o
   5   4   7      373.40      363.16      8.94 o
   6   4   7       35.67       37.49      6.14 o
   7   4   7       43.03       44.30      4.70 o
   8   4   7        0.59       -1.99      2.73 o
   9   4   7        2.18        3.58      3.13 o
  -8   5   7       10.23        8.30      3.02 o
  -7   5   7       36.92       40.88      4.95 o
  -6   5   7       30.69       25.01      4.38 o
  -5   5   7      158.48      150.84      6.05 o
  -4   5   7        7.41        7.67      1.41 o
  -3   5   7      244.04      227.17      6.28 o
  -2   5   7       16.06       18.66      1.74 o
  -1   5   7       83.16       76.34      3.37 o
   0   5   7      767.87      764.88     15.75 o
   1   5   7       79.70       68.54      2.94 o
   2   5   7       17.81       20.60      2.50 o
   3   5   7      243.90      240.51      5.97 o
   4   5   7        8.22        6.11      2.01 o
   5   5   7      159.65      147.68      6.02 o
   6   5   7       31.20       35.82      4.33 o
   7   5   7       38.45       43.95      4.73 o
   8   5   7       10.23       11.10      3.51 o
   9   5   7        1.50       -0.69      3.42 o
  -8   6   7        8.82        8.47      3.02 o
  -7   6   7        6.61        8.10      3.49 o
  -6   6   7       49.00       62.10      5.94 o
  -5   6   7      286.05      320.04     10.99 o
  -4   6   7      212.45      212.17      5.86 o
  -3   6   7       37.10       35.90      2.51 o
  -2   6   7       99.50       95.32      3.48 o
  -1   6   7      203.45      192.64      5.13 o
   0   6   7       79.65       75.44      5.03 o
   1   6   7      199.97      184.47      5.72 o
   2   6   7      103.81      111.85      4.24 o
   3   6   7       36.94       38.85      3.50 o
   4   6   7      210.51      202.55      8.60 o
   5   6   7      288.31      309.16     19.24 o
   6   6   7       49.17       53.30      5.55 o
   7   6   7        6.72        5.50      3.14 o
   8   6   7        8.56       10.37      3.70 o
   9   6   7        0.06        0.29      2.66 o
  -8   7   7       50.68       63.89      5.21 o
  -7   7   7       10.96       12.19      3.72 o
  -6   7   7       55.81       51.84      5.75 o
  -5   7   7      200.85      206.76     12.09 o
  -4   7   7       99.97       97.87      4.76 o
  -3   7   7      101.26       92.69      3.82 o
  -2   7   7      291.27      296.93      7.60 o
  -1   7   7      339.71      342.72      8.72 o
   0   7   7     1133.77     1108.27     25.68 o
   1   7   7      334.52      341.49      8.87 o
   2   7   7      283.28      274.98      7.74 o
   3   7   7       99.24       91.30      4.15 o
   4   7   7      100.25       93.88      5.24 o
   5   7   7      203.67      209.22      9.68 o
   6   7   7       56.69       51.36      5.10 o
   7   7   7       11.24       17.75      3.86 o
   8   7   7       49.99       61.26      5.44 o
   9   7   7        3.62        6.10      7.04 o
  -8   8   7        3.80        5.31      2.96 o
  -7   8   7       16.30       21.19      4.28 o
  -6   8   7       41.75       44.57      5.71 o
  -5   8   7      130.22      140.44     10.13 o
  -4   8   7      116.06      121.48      6.92 o
  -3   8   7       90.62       91.62      5.51 o
  -2   8   7      411.40      400.64      9.77 o
  -1   8   7       20.00       18.95      2.40 o
   0   8   7        4.57        4.83      2.21 o
   1   8   7       18.93       24.28      2.97 o
   2   8   7      409.88      390.01     10.68 o
   3   8   7       90.05       97.12      4.43 o
   4   8   7      111.84      108.71      6.88 o
   5   8   7      128.82      155.77      8.42 o
   6   8   7       40.97       45.83      6.39 o
   7   8   7       15.74       13.87      3.86 o
   8   8   7        3.92        6.56      3.27 o
  -8   9   7        9.63       10.86      3.29 o
  -7   9   7       29.09       35.93      5.18 o
  -6   9   7        5.67        8.14      3.89 o
  -5   9   7       85.47       77.08      7.74 o
  -4   9   7       72.47       66.84      5.54 o
  -3   9   7      116.39      123.37      4.83 o
  -2   9   7      229.62      221.64      7.53 o
  -1   9   7      108.81      112.44      5.50 o
   0   9   7      232.33      239.95      8.46 o
   1   9   7      113.43      116.32      5.89 o
   2   9   7      229.08      208.57      7.03 o
   3   9   7      121.05      123.55      6.12 o
   4   9   7       74.28       77.98      5.10 o
   5   9   7       86.60       86.33      6.59 o
   6   9   7        6.25        0.89      6.13 o
   7   9   7       28.83       30.52      4.62 o
   8   9   7        9.40       11.26      4.13 o
  -8  10   7        0.16        2.86      2.99 o
  -7  10   7        5.80        5.28      4.12 o
  -6  10   7       17.25       21.79      4.95 o
  -5  10   7      134.31      131.41     10.10 o
  -4  10   7        7.68        6.56      3.35 o
  -3  10   7       17.89       15.68      3.79 o
  -2  10   7       64.32       64.35      4.46 o
  -1  10   7      101.80      104.84      5.63 o
   0  10   7       59.37       59.44      5.47 o
   1  10   7       97.14      101.35      5.72 o
   2  10   7       65.79       71.84      5.02 o
   3  10   7       16.63       19.21      3.30 o
   4  10   7        7.32        4.46      2.69 o
   5  10   7      133.99      136.93      8.29 o
   6  10   7       18.52       16.27      4.19 o
   7  10   7        5.80       11.36      3.76 o
   8  10   7        0.16        0.47      4.93 o
  -8  11   7        4.56        1.56      3.15 o
  -7  11   7       12.74        7.37      4.22 o
  -6  11   7       18.54       20.29      5.31 o
  -5  11   7        1.05        0.96      3.69 o
  -4  11   7       49.88       51.50      8.47 o
  -3  11   7       25.64       27.27      4.61 o
  -2  11   7      102.97       98.89      6.51 o
  -1  11   7       70.47       65.41      4.78 o
   0  11   7      466.53      453.28     13.72 o
   1  11   7       70.91       72.12      5.24 o
   2  11   7      106.90      101.44      6.02 o
   3  11   7       25.70       28.83      3.80 o
   4  11   7       52.19       56.31      4.80 o
   5  11   7        1.25       -0.42      2.99 o
   6  11   7       18.60       17.97      4.49 o
   7  11   7       12.47       14.14      4.02 o
   8  11   7        4.27        8.70      3.69 o
  -7  12   7        2.84       -3.52      3.52 o
  -6  12   7        0.22        3.02      4.45 o
  -5  12   7        1.58       -1.20      4.35 o
  -4  12   7       23.24       23.55      6.01 o
  -3  12   7       55.17       43.82      5.46 o
  -2  12   7       54.13       50.81      5.59 o
  -1  12   7      316.05      315.26     10.88 o
   0  12   7        2.74        4.76      3.20 o
   1  12   7      316.75      314.01     14.44 o
   2  12   7       54.60       60.04      5.05 o
   3  12   7       54.01       49.88      4.74 o
   4  12   7       22.04       28.58      4.04 o
   5  12   7        1.78       -0.85      3.31 o
   6  12   7        0.32       -0.96      3.67 o
   7  12   7        2.55        1.46      3.52 o
  -7  13   7        4.22        3.49      4.68 o
  -6  13   7        5.14        6.51      5.05 o
  -5  13   7        2.18       -2.09      3.95 o
  -4  13   7        0.09        2.13      4.45 o
  -3  13   7       90.39       96.48     15.54 o
  -2  13   7        4.05        0.34      7.64 o
  -1  13   7       22.47       17.94      4.47 o
   0  13   7      103.68       99.13      6.23 o
   1  13   7       21.79       19.05      4.80 o
   2  13   7        3.68        7.50      3.13 o
   3  13   7       91.43      103.71      9.28 o
   4  13   7        0.06       -3.53      3.54 o
   5  13   7        2.05       -1.90      3.37 o
   6  13   7        5.08       -0.50      3.39 o
   7  13   7        4.37       -0.71      3.77 o
  -6  14   7       13.87        9.73      5.61 o
  -5  14   7       28.60       33.24      7.17 o
  -4  14   7        4.66       15.57      5.65 o
  -3  14   7        9.13        3.29      3.66 o
  -2  14   7       45.30       49.19      6.35 o
  -1  14   7      111.15      117.32      8.70 o
   0  14   7      200.78      200.87     12.39 o
   1  14   7      110.90      116.34      7.07 o
   2  14   7       45.08       49.02      5.21 o
   3  14   7        9.67        5.80      3.90 o
   4  14   7        4.39       10.03      5.84 o
   5  14   7       29.05       31.32      5.66 o
   6  14   7       13.98       14.19      4.98 o
  -6  15   7       10.05        9.23      5.94 o
  -5  15   7        1.62       -3.39      4.88 o
  -4  15   7       23.57       17.70      6.77 o
  -3  15   7        3.58        7.98      4.26 o
  -2  15   7       28.89       33.13      5.73 o
  -1  15   7       15.42       15.24      4.59 o
   0  15   7        0.01       -2.67      3.64 o
   1  15   7       15.29       16.88      4.04 o
   2  15   7       29.19       34.41      4.83 o
   3  15   7        3.41        1.29      3.12 o
   4  15   7       23.01       33.88      7.39 o
   5  15   7        1.72        0.16      3.89 o
   6  15   7       10.15       12.20      4.92 o
  -5  16   7        0.23        6.81      6.04 o
  -4  16   7        3.06        0.37      5.21 o
  -3  16   7        1.57       -3.53      3.53 o
  -2  16   7        7.90       11.96      5.63 o
  -1  16   7       26.18       26.97      5.86 o
   0  16   7       22.30       19.04      5.33 o
   1  16   7       26.42       28.15      5.82 o
   2  16   7        8.28        3.24      3.43 o
   3  16   7        1.39       -1.90      3.34 o
   4  16   7        3.02       10.29      5.30 o
   5  16   7        0.21       -3.76      3.82 o
  -4  17   7        5.89        9.35      5.01 o
  -3  17   7       42.06       39.75      9.20 o
  -2  17   7        5.08       -2.08      4.28 o
  -1  17   7       13.73       15.07      5.39 o
   0  17   7       40.95       54.76      7.42 o
   1  17   7       13.21       11.41      6.97 o
   2  17   7        5.20        4.05      4.32 o
   3  17   7       41.85       55.69      6.16 o
   4  17   7        6.05       12.40      6.43 o
  -3  18   7        4.70       15.84      7.14 o
  -2  18   7        5.75        1.51      4.65 o
  -1  18   7       31.92       36.79      6.96 o
   0  18   7       20.95       34.07      6.89 o
   1  18   7       31.86       42.37      7.34 o
   2  18   7        6.06       14.33      5.22 o
   3  18   7        4.86        7.54      6.64 o
  -2  19   7        6.34       14.31      5.82 o
  -1  19   7        7.37        4.46      6.28 o
   0  19   7       15.05       14.86      7.46 o
   1  19   7        7.43        5.59      5.39 o
   2  19   7        6.41       15.59     11.17 o
   0   0   8     1778.64     1645.07     43.58 o
   1   0   8     1581.38     1730.34     26.38 o
   2   0   8       10.64       12.58      1.36 o
   3   0   8      171.81      202.61      4.59 o
   4   0   8       91.97       95.87      3.04 o
   5   0   8      379.01      379.41      9.94 o
   6   0   8       70.25       82.22      5.70 o
   7   0   8       31.75       38.45      4.30 o
   8   0   8        5.16        2.09      6.72 o
   9   0   8        0.38        5.31      4.35 o
  -9   1   8        2.95        9.63      4.42 o
  -8   1   8        3.97        4.21      5.13 o
  -7   1   8       11.47       14.99      3.47 o
  -6   1   8      109.90      107.53      7.37 o
  -5   1   8      282.00      320.62      8.04 o
  -4   1   8        1.35        1.37      0.96 o
  -3   1   8      179.72      178.85      4.29 o
  -2   1   8      525.23      529.12      9.27 o
  -1   1   8      614.09      646.90     12.03 o
   0   1   8      244.13      237.08      8.92 o
   1   1   8      621.66      644.95     10.98 o
   2   1   8      509.69      522.66      9.39 o
   3   1   8      179.04      176.98      4.25 o
   4   1   8        0.90        0.20      1.08 o
   5   1   8      279.04      275.26     15.40 o
   6   1   8      111.37       95.99      6.58 o
   7   1   8       11.43       11.22      3.92 o
   8   1   8        4.16        0.25      2.94 o
   9   1   8        3.05        4.52      4.68 o
  -9   2   8        0.57        4.62      3.82 o
  -8   2   8        0.57       -0.20      3.52 o
  -7   2   8       30.96       39.85      4.28 o
  -6   2   8       13.19       16.20      3.33 o
  -5   2   8      158.64      163.39      6.12 o
  -4   2   8      143.75      136.07      4.47 o
  -3   2   8       32.49       33.91      1.95 o
  -2   2   8      292.80      291.30      7.33 o
  -1   2   8      425.32      418.30     11.39 o
   0   2   8       49.92       44.75      2.50 o
   1   2   8      435.59      439.66      9.12 o
   2   2   8      291.64      290.65      5.94 o
   3   2   8       32.78       36.57      2.16 o
   4   2   8      145.70      138.55      3.75 o
   5   2   8      152.06      152.64      5.36 o
   6   2   8       13.50        9.82      3.30 o
   7   2   8       29.78       29.96      4.18 o
   8   2   8        0.56        3.57      3.08 o
   9   2   8        0.61        2.75      3.04 o
  -9   3   8        1.61        3.19      3.25 o
  -8   3   8       21.16       20.79      4.42 o
  -7   3   8       11.50       14.24      3.95 o
  -6   3   8       84.39       81.39      5.63 o
  -5   3   8      237.14      250.93      8.02 o
  -4   3   8      165.48      165.06      4.30 o
  -3   3   8      380.62      365.53      7.14 o
  -2   3   8      123.49      125.41      4.15 o
  -1   3   8     1370.22     1338.27     26.02 o
   0   3   8     1050.85     1073.40     21.06 o
   1   3   8     1354.91     1357.57     27.56 o
   2   3   8      127.41      129.06      5.72 o
   3   3   8      371.98      373.33      7.22 o
   4   3   8      165.70      169.85      4.31 o
   5   3   8      237.00      243.05     10.20 o
   6   3   8       84.47       80.49      5.85 o
   7   3   8       11.04       11.34      3.44 o
   8   3   8       21.06       20.40      4.05 o
   9   3   8        1.74        1.22      3.23 o
  -9   4   8        1.20        0.43      2.96 o
  -8   4   8       10.90       11.09      3.79 o
  -7   4   8       16.43       28.00      4.65 o
  -6   4   8      149.00      137.17      7.25 o
  -5   4   8       19.47       17.04      2.68 o
  -4   4   8      246.73      248.32      5.65 o
  -3   4   8      100.38      106.31      3.61 o
  -2   4   8      543.99      510.04     10.45 o
  -1   4   8      168.49      177.30      6.44 o
   0   4   8      484.25      496.53     11.12 o
   1   4   8      167.61      173.27      7.98 o
   2   4   8      552.17      533.97     10.38 o
   3   4   8      100.45      107.81      3.40 o
   4   4   8      244.93      274.02      6.62 o
   5   4   8       20.68       19.33      2.79 o
   6   4   8      148.01      135.88      7.58 o
   7   4   8       16.45       11.85      3.67 o
   8   4   8       10.94        7.24      3.89 o
   9   4   8        1.16        1.76      3.30 o
  -8   5   8       24.97       19.13      4.15 o
  -7   5   8        4.56       -0.73      3.29 o
  -6   5   8        8.40        1.23      3.49 o
  -5   5   8       18.33       20.87      2.83 o
  -4   5   8      346.20      327.00      7.47 o
  -3   5   8      222.83      195.56      5.15 o
  -2   5   8      163.99      162.56      4.66 o
  -1   5   8      353.10      379.23      8.83 o
   0   5   8       32.81       35.58      2.52 o
   1   5   8      357.96      388.20      8.28 o
   2   5   8      168.04      166.95      6.38 o
   3   5   8      220.24      194.86      6.03 o
   4   5   8      353.67      351.59      8.03 o
   5   5   8       17.59       17.59      3.84 o
   6   5   8        8.55        6.21      3.35 o
   7   5   8        4.76        1.18      5.96 o
   8   5   8       24.62       25.80      4.53 o
   9   5   8       15.42        6.47      3.41 o
  -8   6   8        3.66        6.54      3.39 o
  -7   6   8       71.83       79.07      7.07 o
  -6   6   8       68.47       52.60      6.28 o
  -5   6   8      211.76      227.58     12.85 o
  -4   6   8       94.53       95.59      4.27 o
  -3   6   8       48.67       44.10      2.55 o
  -2   6   8       56.85       59.09      2.85 o
  -1   6   8       59.97       51.94      2.76 o
   0   6   8        1.24        0.75      1.43 o
   1   6   8       59.91       49.83      3.01 o
   2   6   8       58.07       58.04      3.35 o
   3   6   8       48.90       44.48      3.29 o
   4   6   8       95.76       99.14      4.50 o
   5   6   8      208.16      230.02     10.48 o
   6   6   8       69.01       61.18      5.45 o
   7   6   8       71.84       76.75      6.20 o
   8   6   8        3.60        0.29      3.22 o
   9   6   8        2.27        2.46      3.25 o
  -8   7   8        0.76       -1.73      3.19 o
  -7   7   8       10.94       14.55      4.12 o
  -6   7   8       13.64       15.28      4.48 o
  -5   7   8      131.50      123.87      9.50 o
  -4   7   8      103.03      109.39      5.30 o
  -3   7   8      401.35      391.52      9.56 o
  -2   7   8      105.69      114.63      4.13 o
  -1   7   8      631.20      631.05     12.56 o
   0   7   8      803.30      789.56     19.54 o
   1   7   8      633.41      639.87     16.50 o
   2   7   8      104.65      107.52      4.74 o
   3   7   8      399.15      391.28     10.02 o
   4   7   8      100.37      111.66      7.57 o
   5   7   8      130.86      117.76      7.60 o
   6   7   8       14.03        9.96      3.70 o
   7   7   8       10.24       12.46      3.89 o
   8   7   8        0.71        5.02      3.27 o
  -8   8   8        2.24        2.62      3.12 o
  -7   8   8       23.88       21.72      4.75 o
  -6   8   8       22.00       23.48      4.95 o
  -5   8   8       59.41       69.97      7.14 o
  -4   8   8      102.86      107.87      6.89 o
  -3   8   8      117.07      124.84      4.93 o
  -2   8   8       22.54       24.40      2.56 o
  -1   8   8       17.50       19.44      2.83 o
   0   8   8      254.03      262.00     19.84 o
   1   8   8       15.84       16.23      2.86 o
   2   8   8       23.52       21.84      2.72 o
   3   8   8      115.73      119.09      5.20 o
   4   8   8      102.52      111.66     13.68 o
   5   8   8       57.43       66.89      6.03 o
   6   8   8       20.99       19.67      4.15 o
   7   8   8       23.61       20.03      4.28 o
   8   8   8        2.18        9.55      3.66 o
  -8   9   8        4.40        5.81      3.62 o
  -7   9   8        3.70        2.13      3.95 o
  -6   9   8        4.79        3.09      4.12 o
  -5   9   8       27.99       25.90      5.45 o
  -4   9   8       54.88       51.14      5.05 o
  -3   9   8       14.91       11.01      3.52 o
  -2   9   8      167.82      165.19      6.02 o
  -1   9   8      166.37      156.09      6.73 o
   0   9   8        0.01       -2.21      2.21 o
   1   9   8      165.42      162.69      7.00 o
   2   9   8      172.76      165.40      7.18 o
   3   9   8       15.56       14.39      3.13 o
   4   9   8       58.36       49.34      4.39 o
   5   9   8       28.90       23.37      4.52 o
   6   9   8        4.84        1.26      3.41 o
   7   9   8        3.59        1.19      3.58 o
   8   9   8        4.51        9.64      3.75 o
  -8  10   8        1.12        2.86      3.32 o
  -7  10   8        6.33       13.81      4.48 o
  -6  10   8        2.14       -1.13      3.75 o
  -5  10   8        4.13        2.29      4.15 o
  -4  10   8      153.42      168.72      8.91 o
  -3  10   8       83.76       78.15      6.38 o
  -2  10   8       40.30       38.00      5.93 o
  -1  10   8      258.76      254.15      9.25 o
   0  10   8        9.33       12.17      3.13 o
   1  10   8      262.91      256.85     12.86 o
   2  10   8       41.29       38.36      4.10 o
   3  10   8       83.61       85.32      5.59 o
   4  10   8      153.92      170.70      7.85 o
   5  10   8        4.42        3.80      3.56 o
   6  10   8        2.06       -1.60      5.01 o
   7  10   8        6.76       10.58      4.93 o
   8  10   8        1.10        1.83      3.39 o
  -7  11   8       10.67       12.75      4.95 o
  -6  11   8       18.63       23.91      5.61 o
  -5  11   8        3.69        1.83      4.45 o
  -4  11   8       16.36       13.78      5.28 o
  -3  11   8      126.90      127.98      7.94 o
  -2  11   8        5.92        6.08      8.02 o
  -1  11   8      141.04      139.04      6.86 o
   0  11   8       65.01       58.01      5.70 o
   1  11   8      145.72      160.13      7.41 o
   2  11   8        5.98        5.51      2.90 o
   3  11   8      132.03      132.60      7.05 o
   4  11   8       16.33       13.42      3.37 o
   5  11   8        3.57        4.07      4.90 o
   6  11   8       19.22       30.15      5.09 o
   7  11   8       10.40        7.96      3.82 o
  -7  12   8        0.00        3.06      4.32 o
  -6  12   8       12.53       11.12      5.31 o
  -5  12   8        6.33       13.52      5.21 o
  -4  12   8       30.22       39.62      6.84 o
  -3  12   8        9.34        5.01      3.42 o
  -2  12   8       79.40       64.57      6.42 o
  -1  12   8        0.68        0.33      2.58 o
   0  12   8      138.38      174.51      8.13 o
   1  12   8        0.73        1.44      2.99 o
   2  12   8       77.54       68.64      6.71 o
   3  12   8        9.84       11.00      3.37 o
   4  12   8       29.49       39.62      4.53 o
   5  12   8        6.21        4.05      3.81 o
   6  12   8       13.05       23.33     10.29 o
   7  12   8        0.01        3.07      6.08 o
  -7  13   8        7.24       15.31      5.48 o
  -6  13   8        3.95       14.81      5.68 o
  -5  13   8        4.73        4.65      5.15 o
  -4  13   8       11.20       12.89      5.58 o
  -3  13   8        4.51        2.19      8.02 o
  -2  13   8       33.87       33.22      5.33 o
  -1  13   8        7.80       15.15      4.77 o
   0  13   8        4.70        1.75      3.06 o
   1  13   8        8.03        4.79      3.14 o
   2  13   8       32.21       34.19      4.50 o
   3  13   8        4.59        0.69      4.74 o
   4  13   8       11.85        7.13      4.05 o
   5  13   8        5.01        7.41      6.04 o
   6  13   8        3.85        0.24      3.74 o
   7  13   8        7.00       11.83      5.18 o
  -6  14   8        1.74       -1.93      5.31 o
  -5  14   8        2.38        1.03      4.95 o
  -4  14   8       13.93        6.01      5.21 o
  -3  14   8        6.82        0.01      3.62 o
  -2  14   8        3.23        9.93      7.27 o
  -1  14   8      149.00      141.73      9.74 o
   0  14   8       33.02       40.01      6.03 o
   1  14   8      149.52      165.26      8.55 o
   2  14   8        3.26        6.96      3.37 o
   3  14   8        6.98       14.89      5.18 o
   4  14   8       13.87       15.24      5.84 o
   5  14   8        2.48       -0.86      3.78 o
   6  14   8        1.58        1.84      4.12 o
  -6  15   8        1.82       -0.40      5.28 o
  -5  15   8        2.10        4.58      5.84 o
  -4  15   8       10.90        9.96      6.51 o
  -3  15   8       49.39       51.70      6.80 o
  -2  15   8        0.70       -0.68      3.57 o
  -1  15   8       22.64       22.53      5.35 o
   0  15   8        1.25        1.41      4.25 o
   1  15   8       22.53       21.84      4.30 o
   2  15   8        0.81       -2.94      2.94 o
   3  15   8       48.83       58.43     10.04 o
   4  15   8       10.89       21.96      5.38 o
   5  15   8        1.94        0.58      4.04 o
   6  15   8        1.95        1.67      4.30 o
  -5  16   8        4.22        1.73      5.81 o
  -4  16   8        4.58        5.35      6.11 o
  -3  16   8        1.12        9.30      6.38 o
  -2  16   8        3.92        8.50      4.70 o
  -1  16   8       50.07       48.56      6.99 o
   0  16   8       24.69       29.16      6.14 o
   1  16   8       50.37       48.97      9.45 o
   2  16   8        3.82        1.93      3.24 o
   3  16   8        1.02        1.56      3.59 o
   4  16   8        4.53        9.75      5.07 o
   5  16   8        3.87        3.93      4.44 o
  -4  17   8       14.92       10.89      6.34 o
  -3  17   8        8.08       -0.20      5.75 o
  -2  17   8       16.48        9.22      6.82 o
  -1  17   8       23.49       31.19      6.34 o
   0  17   8        7.57        9.55      5.12 o
   1  17   8       23.49       34.51      6.59 o
   2  17   8       15.99       10.23      5.21 o
   3  17   8        8.20       12.21      9.96 o
   4  17   8       15.17       22.66      6.22 o
  -3  18   8        1.83       -2.13      5.91 o
  -2  18   8        4.66        9.95      5.23 o
  -1  18   8        5.23        5.01      5.29 o
   0  18   8       34.50       47.15     19.73 o
   1  18   8        4.98        2.12      4.75 o
   2  18   8        4.70        9.04      5.19 o
   3  18   8        1.90        6.67      6.38 o
  -1  19   8        0.26       -0.87      4.77 o
   0  19   8        5.71       11.65     14.71 o
   1  19   8        0.29        0.49      6.92 o
   1   0   9       14.93       28.50      2.64 o
   2   0   9       13.31       25.15      1.85 o
   3   0   9        1.09       -0.78      1.05 o
   4   0   9      362.10      359.55      7.18 o
   5   0   9      872.76      845.29     25.22 o
   6   0   9       50.73       48.99      4.79 o
   7   0   9       25.62       28.01      5.98 o
   8   0   9       11.64       10.80      3.57 o
   9   0   9        6.51        6.04      4.75 o
  -9   1   9        1.35       -2.19      4.05 o
  -8   1   9        4.86        4.21      3.21 o
  -7   1   9       67.50       76.55      5.86 o
  -6   1   9        4.97        4.12      2.94 o
  -5   1   9      116.14      118.84      5.73 o
  -4   1   9      375.32      390.04      7.63 o
  -3   1   9       56.93       56.36      2.46 o
  -2   1   9       55.08       56.57      3.84 o
  -1   1   9      115.25      131.51      3.99 o
   0   1   9       92.63       80.98      6.69 o
   1   1   9      109.77      120.16      4.36 o
   2   1   9       56.28       57.49      2.45 o
   3   1   9       52.99       53.98      2.42 o
   4   1   9      370.89      385.69      7.62 o
   5   1   9      113.95      129.50      7.33 o
   6   1   9        4.98        3.27      3.00 o
   7   1   9       67.81       77.88      5.94 o
   8   1   9        4.86        6.67      3.40 o
   9   1   9        1.53        3.60      3.38 o
  -9   2   9        3.43        6.87      4.15 o
  -8   2   9        5.80        3.32      3.95 o
  -7   2   9        3.06        1.58      2.98 o
  -6   2   9       85.07       86.65      6.00 o
  -5   2   9      177.00      173.85      6.82 o
  -4   2   9      109.76      104.03      4.49 o
  -3   2   9       38.07       37.12      2.15 o
  -2   2   9       65.56       69.48      3.43 o
  -1   2   9      261.72      305.75      6.94 o
   0   2   9      175.02      193.87      9.83 o
   1   2   9      262.73      304.39      7.76 o
   2   2   9       68.94       69.67      2.77 o
   3   2   9       36.96       39.93      2.13 o
   4   2   9      105.22      105.64      3.47 o
   5   2   9      177.23      163.82      8.42 o
   6   2   9       81.37       82.03      6.06 o
   7   2   9        2.95        0.53      2.96 o
   8   2   9        5.74        5.30      3.40 o
   9   2   9        3.44        1.19      3.25 o
  -9   3   9        7.43       10.36      3.95 o
  -8   3   9        3.61        2.26      3.89 o
  -7   3   9        4.16        6.45      3.21 o
  -6   3   9       10.50        7.99      3.22 o
  -5   3   9       86.71       81.51      4.83 o
  -4   3   9      434.32      419.24      8.98 o
  -3   3   9      113.72      111.13      3.76 o
  -2   3   9      564.34      564.69     11.12 o
  -1   3   9      412.30      443.43     15.66 o
   0   3   9      501.08      526.46     19.03 o
   1   3   9      412.80      427.12     10.10 o
   2   3   9      552.81      566.39     11.19 o
   3   3   9      113.83      108.12      3.94 o
   4   3   9      428.26      415.78      8.14 o
   5   3   9       88.91       89.79      6.33 o
   6   3   9       10.33       10.44      3.60 o
   7   3   9        3.96        2.63      3.03 o
   8   3   9        3.52        8.38      3.51 o
   9   3   9        7.21        8.16      3.71 o
  -9   4   9        1.94        7.87      3.99 o
  -8   4   9       11.03        9.03      4.25 o
  -7   4   9       12.99       14.08      4.42 o
  -6   4   9       12.24       10.09      3.28 o
  -5   4   9      293.66      281.27     11.27 o
  -4   4   9       11.68       13.14      2.09 o
  -3   4   9       35.45       34.99      2.49 o
  -2   4   9       59.95       65.25      3.00 o
  -1   4   9      571.98      559.18     11.18 o
   0   4   9       67.50       76.76      3.75 o
   1   4   9      570.21      566.02     12.55 o
   2   4   9       58.92       73.56      3.27 o
   3   4   9       34.90       41.23      3.39 o
   4   4   9       12.24       15.27      2.17 o
   5   4   9      290.13      275.82     11.61 o
   6   4   9       12.48       11.92      4.13 o
   7   4   9       12.49       14.20      3.94 o
   8   4   9       10.98        7.83      4.45 o
   9   4   9        1.96        7.87      3.72 o
  -9   5   9        5.83       14.68      3.82 o
  -8   5   9       13.23       17.43      4.55 o
  -7   5   9       22.97       20.46      4.78 o
  -6   5   9       35.85       40.58      5.88 o
  -5   5   9      108.77      114.90      7.16 o
  -4   5   9      176.21      175.69      5.79 o
  -3   5   9      130.08      130.91      4.33 o
  -2   5   9        3.48        3.21      1.44 o
  -1   5   9      332.04      350.07      7.98 o
   0   5   9       71.82       90.87      4.36 o
   1   5   9      336.92      354.56      8.95 o
   2   5   9        4.26        3.50      1.57 o
   3   5   9      134.45      131.87      4.33 o
   4   5   9      176.22      181.74      6.17 o
   5   5   9      110.09      114.01      8.82 o
   6   5   9       35.57       28.22      5.83 o
   7   5   9       22.33       23.34      4.24 o
   8   5   9       13.30       10.54      3.88 o
   9   5   9        5.47        2.04      4.00 o
  -8   6   9       20.13       20.29      4.58 o
  -7   6   9        5.81        3.75      4.02 o
  -6   6   9      137.74      127.42      9.70 o
  -5   6   9      100.69      111.48      7.08 o
  -4   6   9       29.91       26.63      3.83 o
  -3   6   9      201.99      200.04      5.57 o
  -2   6   9      333.78      337.86      7.88 o
  -1   6   9       66.31       59.62      3.68 o
   0   6   9       22.17       22.15      2.76 o
   1   6   9       66.70       63.78      3.50 o
   2   6   9      333.74      342.63      7.97 o
   3   6   9      200.99      191.86      6.46 o
   4   6   9       28.02       27.71      3.50 o
   5   6   9      100.08      114.09      7.51 o
   6   6   9      137.32      127.79      7.99 o
   7   6   9        5.53        7.10      3.68 o
   8   6   9       19.79       17.53      4.46 o
  -8   7   9       27.90       36.13      5.51 o
  -7   7   9       15.66       14.35      4.58 o
  -6   7   9       17.23       14.61      4.65 o
  -5   7   9       31.14       22.98      5.41 o
  -4   7   9      577.61      566.22     18.34 o
  -3   7   9      194.49      196.32      5.62 o
  -2   7   9      121.14      112.60      5.43 o
  -1   7   9        9.53        8.87      2.11 o
   0   7   9      606.11      576.84     13.28 o
   1   7   9       10.14       14.76      2.82 o
   2   7   9      121.22      112.80      7.59 o
   3   7   9      191.38      182.73      6.48 o
   4   7   9      577.52      543.31     18.16 o
   5   7   9       29.85       29.66      6.01 o
   6   7   9       17.54       14.62      4.02 o
   7   7   9       15.67       20.69      4.37 o
   8   7   9       27.78       36.90      5.01 o
  -8   8   9        0.81        3.59      3.65 o
  -7   8   9        1.43        5.94      4.02 o
  -6   8   9       22.45       22.62      5.18 o
  -5   8   9       33.23       47.19      6.54 o
  -4   8   9       25.24       25.37      4.15 o
  -3   8   9       86.14       90.02      5.04 o
  -2   8   9       34.69       33.92      3.02 o
  -1   8   9      333.88      316.53     10.18 o
   0   8   9      250.83      235.78      8.57 o
   1   8   9      329.46      312.81     10.34 o
   2   8   9       33.62       28.39      3.65 o
   3   8   9       86.18       89.07      5.46 o
   4   8   9       24.91       17.50      3.47 o
   5   8   9       32.94       39.18      5.24 o
   6   8   9       21.95       14.37      4.83 o
   7   8   9        1.34        5.47      3.53 o
   8   8   9        0.81        2.60      3.51 o
  -8   9   9        1.89        7.87      3.75 o
  -7   9   9        9.84       16.77      4.68 o
  -6   9   9        1.31       -0.13      3.72 o
  -5   9   9       15.73       17.53      5.25 o
  -4   9   9        9.64       15.34      3.74 o
  -3   9   9       80.98       79.05      6.12 o
  -2   9   9       41.18       43.08      3.95 o
  -1   9   9       78.58       67.27      4.79 o
   0   9   9       18.92       15.82      3.26 o
   1   9   9       80.67       75.08      6.45 o
   2   9   9       41.75       40.42      4.12 o
   3   9   9       78.99       74.34      5.25 o
   4   9   9        8.87        7.83      3.06 o
   5   9   9       15.36       16.16      4.27 o
   6   9   9        1.21        1.74      4.35 o
   7   9   9       10.20       11.74      4.18 o
   8   9   9        1.84        5.88      3.77 o
  -8  10   9        2.59        3.62      3.95 o
  -7  10   9        1.17       -2.09      4.05 o
  -6  10   9       22.96       32.25      5.98 o
  -5  10   9       70.37       73.39      8.50 o
  -4  10   9        3.86        3.55      4.55 o
  -3  10   9        3.37        4.33      3.11 o
  -2  10   9      104.23      101.48      5.78 o
  -1  10   9       42.13       34.89      4.42 o
   0  10   9      296.54      292.47     10.50 o
   1  10   9       40.83       34.03      4.03 o
   2  10   9      103.24      104.72      6.09 o
   3  10   9        3.12        5.99      2.89 o
   4  10   9        3.61        0.21      2.66 o
   5  10   9       70.45       76.58     11.12 o
   6  10   9       23.86       25.05      4.95 o
   7  10   9        1.14        2.04      3.50 o
   8  10   9        2.57        0.60      3.50 o
  -7  11   9        2.36        9.27      4.72 o
  -6  11   9        4.49       15.41      5.45 o
  -5  11   9        5.59        1.76      4.32 o
  -4  11   9       58.48       53.13      7.70 o
  -3  11   9        9.87       17.86      4.08 o
  -2  11   9       68.83       67.66      6.42 o
  -1  11   9       35.54       29.18      4.01 o
   0  11   9      549.99      527.88     15.71 o
   1  11   9       35.42       30.82      4.17 o
   2  11   9       71.06       70.78      8.26 o
   3  11   9       10.19        5.91      2.96 o
   4  11   9       60.17       64.56      5.31 o
   5  11   9        5.38       10.20      4.20 o
   6  11   9        4.59        5.49      5.25 o
   7  11   9        2.47        0.91      3.74 o
  -7  12   9        7.48        8.17      5.25 o
  -6  12   9        8.50        6.41      5.08 o
  -5  12   9        3.60        4.32      4.75 o
  -4  12   9       21.03       16.84      6.11 o
  -3  12   9       15.75       15.20      4.31 o
  -2  12   9       13.34        8.27      3.84 o
  -1  12   9       29.31       33.96      4.25 o
   0  12   9       15.60       22.12      4.00 o
   1  12   9       29.13       36.85      4.50 o
   2  12   9       12.93       10.05      3.40 o
   3  12   9       15.34       11.17      3.47 o
   4  12   9       20.84       29.01      5.47 o
   5  12   9        3.50       10.76      6.26 o
   6  12   9        8.96        9.24      4.31 o
   7  12   9        7.20       -3.91      9.73 o
  -6  13   9        0.77        3.45      5.25 o
  -5  13   9        0.07        4.15      5.31 o
  -4  13   9       15.49       15.48      5.65 o
  -3  13   9       15.79       12.88      4.45 o
  -2  13   9        6.02        3.76      6.99 o
  -1  13   9        5.04        2.77      3.68 o
   0  13   9       12.05        7.79      3.35 o
   1  13   9        5.33        1.42      2.99 o
   2  13   9        6.03        3.63      3.13 o
   3  13   9       15.69       32.56      4.55 o
   4  13   9       15.30       11.33      4.40 o
   5  13   9        0.11        4.32      4.01 o
   6  13   9        0.87       15.76      4.77 o
  -6  14   9       24.27       34.77      7.44 o
  -5  14   9       25.18       20.29      6.77 o
  -4  14   9        2.32       -0.23      4.85 o
  -3  14   9        9.11        8.53      4.78 o
  -2  14   9       21.09       24.20      8.95 o
  -1  14   9        8.09        6.87      4.26 o
   0  14   9      113.40      126.92      9.28 o
   1  14   9        7.23        7.37      4.74 o
   2  14   9       21.27       23.70      4.40 o
   3  14   9        8.86       10.26      3.76 o
   4  14   9        2.29       -0.13      6.58 o
   5  14   9       25.27       25.21      5.71 o
   6  14   9       24.15       32.48      6.14 o
  -5  15   9        6.17       12.42      6.48 o
  -4  15   9       35.74       41.84      8.50 o
  -3  15   9        8.49       15.67      7.17 o
  -2  15   9       23.02       31.48      7.06 o
  -1  15   9        6.55        6.63      4.53 o
   0  15   9        2.84        2.36      4.08 o
   1  15   9        6.30        7.70      4.68 o
   2  15   9       22.36       27.10      4.74 o
   3  15   9        8.54       12.46      3.87 o
   4  15   9       35.19       36.35      6.29 o
   5  15   9        5.99        0.93     10.51 o
  -5  16   9        0.22       -2.46      6.24 o
  -4  16   9        6.17        3.65      5.65 o
  -3  16   9       17.44       32.98      8.57 o
  -2  16   9       18.49       20.61      7.04 o
  -1  16   9        9.64        7.47      4.93 o
   0  16   9       41.40       51.76      7.10 o
   1  16   9        9.76       11.00      5.12 o
   2  16   9       18.59       26.03      5.81 o
   3  16   9       17.20       15.95      4.66 o
   4  16   9        5.73       -1.52      4.25 o
   5  16   9        0.19       -1.66      5.61 o
  -4  17   9        7.76       10.99      7.07 o
  -3  17   9       17.64       23.38      8.27 o
  -2  17   9        5.37       -1.46      4.39 o
  -1  17   9        1.73        1.61      4.70 o
   0  17   9        9.97        3.82      4.86 o
   1  17   9        1.82        9.98      8.00 o
   2  17   9        5.33        9.32      5.01 o
   3  17   9       17.59       25.47      8.57 o
   4  17   9        7.69        6.99      5.18 o
  -2  18   9        0.59        8.23      5.13 o
  -1  18   9       12.29       19.14      7.60 o
   0  18   9       21.34       35.17      7.13 o
   1  18   9       12.20       28.97      6.81 o
   2  18   9        0.50       -4.10      4.10 o
   0   0  10      119.98      112.13      6.03 o
   1   0  10      317.08      381.92      9.29 o
   2   0  10       15.77       18.78      2.22 o
   3   0  10      133.14      128.07      4.17 o
   4   0  10      893.74      902.92     15.23 o
   5   0  10      388.60      384.29     14.33 o
   6   0  10       71.55       72.69      6.01 o
   7   0  10       22.92       26.95      4.41 o
   8   0  10       39.82       46.81      5.25 o
   9   0  10        2.47       -2.11      3.32 o
  -9   1  10        1.86        1.79      4.72 o
  -8   1  10        0.66        7.84      3.57 o
  -7   1  10       10.43        7.06      3.53 o
  -6   1  10        7.77        9.67      3.40 o
  -5   1  10       92.66       87.63      6.41 o
  -4   1  10      114.14      122.68      3.93 o
  -3   1  10       75.54       71.22      3.13 o
  -2   1  10      369.56      379.71      8.26 o
  -1   1  10      179.08      161.57      5.24 o
   0   1  10      188.15      192.62      5.82 o
   1   1  10      173.36      154.54      5.30 o
   2   1  10      364.46      371.79      8.25 o
   3   1  10       73.28       71.06      3.45 o
   4   1  10      117.33      120.28      3.91 o
   5   1  10       93.59      103.04      7.10 o
   6   1  10        8.24       10.76      3.57 o
   7   1  10       10.07        5.33      3.49 o
   8   1  10        0.67        3.83      3.42 o
   9   1  10        1.84        4.19      5.01 o
  -9   2  10        1.74       -1.83      4.12 o
  -8   2  10       17.31       24.64      5.99 o
  -7   2  10        6.31        2.65      3.17 o
  -6   2  10       65.81       72.84      5.77 o
  -5   2  10      113.40      115.11      8.27 o
  -4   2  10      128.32      128.14      4.06 o
  -3   2  10       85.28       92.41      4.20 o
  -2   2  10      378.60      337.95      7.75 o
  -1   2  10      231.77      258.53      7.13 o
   0   2  10        0.22       -0.51      1.30 o
   1   2  10      240.32      248.54      6.99 o
   2   2  10      375.50      342.70      8.64 o
   3   2  10       84.88       85.79      3.26 o
   4   2  10      131.48      129.55      4.06 o
   5   2  10      109.15      107.44      7.31 o
   6   2  10       66.07       63.41      5.82 o
   7   2  10        6.02        3.53      3.45 o
   8   2  10       16.88       27.49      4.61 o
   9   2  10        1.75       -1.08      3.30 o
  -9   3  10        0.69        3.25      4.05 o
  -8   3  10        4.04        4.91      4.38 o
  -7   3  10        1.94       -1.36      2.92 o
  -6   3  10       16.87       17.40      4.78 o
  -5   3  10       97.18       92.23      6.59 o
  -4   3  10      240.17      222.48      5.97 o
  -3   3  10       89.60       96.30      3.73 o
  -2   3  10      358.20      366.13      8.34 o
  -1   3  10      920.62      970.91     19.74 o
   0   3  10       87.16      100.04      4.36 o
   1   3  10      916.93      956.09     19.69 o
   2   3  10      363.78      387.69      9.42 o
   3   3  10       88.80       98.21      3.55 o
   4   3  10      235.85      231.45      6.40 o
   5   3  10       97.09      102.18      6.97 o
   6   3  10       17.76       16.30      4.40 o
   7   3  10        1.74        1.75      3.90 o
   8   3  10        3.87        4.76      3.67 o
   9   3  10        0.68        1.33      3.62 o
  -9   4  10        2.08        1.16      3.89 o
  -8   4  10        2.88        3.65      4.08 o
  -7   4  10        6.41       12.39      3.67 o
  -6   4  10      139.89      144.59      8.04 o
  -5   4  10       43.01       44.70      4.76 o
  -4   4  10       42.74       48.22      3.35 o
  -3   4  10      413.48      429.59     10.84 o
  -2   4  10       30.24       34.42      2.43 o
  -1   4  10       12.55       14.80      2.22 o
   0   4  10     1434.08     1474.95     28.75 o
   1   4  10       13.84       17.74      2.34 o
   2   4  10       30.33       32.72      2.75 o
   3   4  10      416.45      432.80      9.37 o
   4   4  10       41.29       38.84      3.76 o
   5   4  10       43.81       43.86      7.09 o
   6   4  10      136.76      143.83      8.35 o
   7   4  10        6.74        6.93      3.50 o
   8   4  10        2.87       -0.39      3.45 o
   9   4  10        2.05        1.66      3.61 o
  -8   5  10       12.79        8.93      4.65 o
  -7   5  10        3.96       -0.17      4.15 o
  -6   5  10       39.76       37.50      4.72 o
  -5   5  10       73.00       79.02      6.09 o
  -4   5  10       91.93       86.41      5.07 o
  -3   5  10       32.53       37.80      2.59 o
  -2   5  10      276.14      284.89      7.08 o
  -1   5  10      139.86      146.16      5.33 o
   0   5  10      147.97      151.03      7.78 o
   1   5  10      142.81      155.61      5.51 o
   2   5  10      274.38      278.35      7.84 o
   3   5  10       30.94       33.64      2.62 o
   4   5  10       91.12       84.94      5.18 o
   5   5  10       72.77       80.95      6.37 o
   6   5  10       39.26       37.07      4.99 o
   7   5  10        3.83        0.63      3.26 o
   8   5  10       12.29        8.69      3.93 o
  -8   6  10        3.50        3.62      3.85 o
  -7   6  10        3.14        0.60      3.92 o
  -6   6  10       38.98       28.00      5.75 o
  -5   6  10       43.60       43.22      5.00 o
  -4   6  10      240.23      235.28      8.65 o
  -3   6  10       88.71       84.60      4.20 o
  -2   6  10      333.35      302.13      7.47 o
  -1   6  10      188.36      177.06      6.10 o
   0   6  10      128.07      130.59      5.16 o
   1   6  10      195.72      185.55      6.18 o
   2   6  10      332.77      282.91      8.14 o
   3   6  10       90.36       85.27      4.89 o
   4   6  10      239.94      233.81      8.87 o
   5   6  10       41.25       42.60      5.16 o
   6   6  10       37.98       43.49      5.21 o
   7   6  10        2.98        1.33      3.72 o
   8   6  10        3.45        4.72      3.89 o
  -8   7  10        2.36        1.03      4.18 o
  -7   7  10        4.66        7.24      4.45 o
  -6   7  10       32.63       22.55      5.38 o
  -5   7  10       15.89        8.73      4.68 o
  -4   7  10       62.82       57.75      4.57 o
  -3   7  10      110.43      103.31      4.82 o
  -2   7  10      212.31      210.21      6.22 o
  -1   7  10      221.96      221.74      7.11 o
   0   7  10      252.83      263.24     14.48 o
   1   7  10      222.46      233.16      7.20 o
   2   7  10      214.18      213.65      8.33 o
   3   7  10      115.45      114.89      6.15 o
   4   7  10       61.83       49.52      4.47 o
   5   7  10       15.57        6.59      6.82 o
   6   7  10       32.35       28.70      9.27 o
   7   7  10        4.63       13.20      4.16 o
   8   7  10        2.37        5.53      5.70 o
  -8   8  10        2.02        1.43      3.92 o
  -7   8  10        6.47        3.55      4.35 o
  -6   8  10        3.30        4.75      4.25 o
  -5   8  10        0.94        4.15      4.12 o
  -4   8  10       25.23       29.12      4.37 o
  -3   8  10       67.72       64.57      5.63 o
  -2   8  10      279.51      267.78      8.71 o
  -1   8  10      147.00      155.26      7.52 o
   0   8  10     1194.16     1228.77     30.64 o
   1   8  10      149.90      147.32      7.00 o
   2   8  10      279.58      271.60      9.70 o
   3   8  10       68.11       59.31      4.82 o
   4   8  10       26.25       23.68      3.67 o
   5   8  10        1.16        1.03      4.05 o
   6   8  10        2.81       -1.57      3.70 o
   7   8  10        6.78        6.89      3.83 o
   8   8  10        2.03        5.07      4.70 o
  -8   9  10        0.87        3.82      4.12 o
  -7   9  10        0.02        0.50      3.82 o
  -6   9  10        2.94       -1.89      4.18 o
  -5   9  10       12.98       14.61      5.18 o
  -4   9  10       19.32       21.12      5.75 o
  -3   9  10       31.49       32.36      4.68 o
  -2   9  10      253.56      266.71     10.54 o
  -1   9  10      212.50      213.03      8.53 o
   0   9  10       49.87       49.39      4.67 o
   1   9  10      215.36      214.50      8.73 o
   2   9  10      255.66      267.86      9.94 o
   3   9  10       30.77       24.62      3.75 o
   4   9  10       18.87       23.66      3.82 o
   5   9  10       13.45       14.33      4.27 o
   6   9  10        2.88       -2.68      3.37 o
   7   9  10        0.01       -3.08      3.08 o
   8   9  10        0.74       -3.04      3.37 o
  -7  10  10       18.07       18.50      5.38 o
  -6  10  10        5.27       -2.46      4.42 o
  -5  10  10       23.62       32.01      6.54 o
  -4  10  10       62.51       64.43      8.34 o
  -3  10  10       35.03       19.59      5.91 o
  -2  10  10        5.61        5.40      3.17 o
  -1  10  10       43.06       41.34      4.29 o
   0  10  10      316.11      317.28     11.23 o
   1  10  10       43.00       42.30      4.50 o
   2  10  10        5.40        9.05      3.11 o
   3  10  10       35.39       28.23      3.92 o
   4  10  10       63.55       69.98     10.18 o
   5  10  10       23.21       22.42      4.78 o
   6  10  10        4.91        0.09      4.23 o
   7  10  10       18.61       22.96      5.26 o
  -7  11  10       10.81       24.81      5.71 o
  -6  11  10        2.45        3.15      4.78 o
  -5  11  10       21.67       20.42      6.04 o
  -4  11  10       17.56       15.67      5.91 o
  -3  11  10       53.70       58.52      6.10 o
  -2  11  10       23.58       21.82      4.56 o
  -1  11  10       67.16       74.77      5.49 o
   0  11  10       33.78       30.21      4.18 o
   1  11  10       68.44       77.86      5.72 o
   2  11  10       24.31       25.86      5.16 o
   3  11  10       55.94       61.27      5.34 o
   4  11  10       18.46       24.05      4.96 o
   5  11  10       21.75       26.63      8.65 o
   6  11  10        2.17        0.63      7.42 o
   7  11  10       10.76       10.88      5.70 o
  -7  12  10        4.71        2.29      5.08 o
  -6  12  10       16.25       30.15      6.74 o
  -5  12  10       20.67       22.78      6.64 o
  -4  12  10        1.73        1.13      4.72 o
  -3  12  10        7.46        8.53      4.43 o
  -2  12  10       18.96       18.88      4.66 o
  -1  12  10       27.91       29.29      5.29 o
   0  12  10        0.08       -2.60      2.60 o
   1  12  10       29.18       24.73      4.10 o
   2  12  10       18.03       13.25      3.64 o
   3  12  10        7.75        4.71      3.07 o
   4  12  10        1.58        9.69      4.21 o
   5  12  10       20.99       21.23      5.13 o
   6  12  10       16.69       26.47     14.35 o
   7  12  10        4.77       10.10      6.74 o
  -6  13  10        3.26        5.55      5.91 o
  -5  13  10        8.33       10.76      5.88 o
  -4  13  10        4.92       15.01      5.94 o
  -3  13  10       22.08       14.79      8.14 o
  -2  13  10        9.93       12.24      4.21 o
  -1  13  10       16.13       22.61      5.23 o
   0  13  10        6.04        2.75      3.05 o
   1  13  10       17.09       14.55      3.88 o
   2  13  10        9.57        4.53      3.18 o
   3  13  10       21.98       24.26      4.51 o
   4  13  10        5.21        7.88      4.45 o
   5  13  10        7.75        4.84      4.27 o
   6  13  10        3.24       -0.30     10.10 o
  -6  14  10        6.16        6.08      6.01 o
  -5  14  10        6.07        3.75      6.08 o
  -4  14  10       29.33       30.98      8.04 o
  -3  14  10        0.02       -1.64      3.64 o
  -2  14  10        4.55        3.87      4.11 o
  -1  14  10       40.09       50.82      6.70 o
   0  14  10       14.69       27.24      5.65 o
   1  14  10       40.41       42.70      5.23 o
   2  14  10        4.81        6.77      3.46 o
   3  14  10        0.05        0.26      3.37 o
   4  14  10       29.69       37.21      7.39 o
   5  14  10        5.83        8.80      4.63 o
   6  14  10        6.01        8.95      5.03 o
  -5  15  10        3.73        9.46      6.64 o
  -4  15  10        8.61        3.59      5.81 o
  -3  15  10       27.34       32.38      8.40 o
  -2  15  10        0.52       -4.03      4.03 o
  -1  15  10        3.87        5.89      4.64 o
   0  15  10       15.47       23.54      5.77 o
   1  15  10        3.56       -3.56      4.07 o
   2  15  10        0.58        6.83      3.67 o
   3  15  10       26.75       32.93      7.67 o
   4  15  10        8.81        5.30      4.89 o
   5  15  10        3.50        4.58      5.23 o
  -4  16  10        2.48       -0.56      5.88 o
  -3  16  10        6.06       10.39      7.34 o
  -2  16  10       17.72       11.99      5.18 o
  -1  16  10       18.77       19.72      5.58 o
   0  16  10        1.70       -1.73      4.40 o
   1  16  10       18.83       31.59      6.43 o
   2  16  10       17.20       24.55      5.82 o
   3  16  10        6.03        7.31      4.99 o
   4  16  10        2.64       -4.13      6.04 o
  -3  17  10        5.07       11.69      7.17 o
  -2  17  10        7.32        2.89      9.91 o
  -1  17  10       11.90       14.16      5.42 o
   0  17  10        3.97       11.88      5.13 o
   1  17  10       12.32        9.87      5.45 o
   2  17  10        7.04        9.71      5.24 o
   3  17  10        5.12       -1.23      6.84 o
  -2  18  10        4.01       -1.46      6.84 o
  -1  18  10       11.23       14.03      5.69 o
   0  18  10       14.59       12.03      5.84 o
   1  18  10       11.08       13.79      5.81 o
   2  18  10        4.01       -3.79      4.49 o
   1   0  11       26.57       30.50      2.60 o
   2   0  11       93.75      106.27      4.45 o
   3   0  11       12.60       11.29      1.87 o
   4   0  11      188.60      194.50      6.33 o
   5   0  11      733.99      719.82     22.94 o
   6   0  11        0.98       -0.98      3.01 o
   7   0  11       34.41       51.75      5.60 o
   8   0  11       45.97       56.16      5.93 o
   9   0  11        3.14        3.59      4.32 o
  -9   1  11        2.81       10.59      5.31 o
  -8   1  11        0.30       -1.03      3.74 o
  -7   1  11       17.93       24.72      6.67 o
  -6   1  11       10.36       12.65      3.59 o
  -5   1  11       54.42       44.65      5.20 o
  -4   1  11       89.83       84.72      4.94 o
  -3   1  11      110.50      101.08      3.92 o
  -2   1  11      197.46      204.31     10.83 o
  -1   1  11       84.21       79.72      4.41 o
   0   1  11      293.91      293.65      7.97 o
   1   1  11       81.43       81.04      3.88 o
   2   1  11      192.16      187.23      8.94 o
   3   1  11      111.83       99.72      3.94 o
   4   1  11       94.00       96.26      5.38 o
   5   1  11       53.98       48.33      5.96 o
   6   1  11        9.63        8.38      3.73 o
   7   1  11       18.31       18.55      4.39 o
   8   1  11        0.30        1.44      4.13 o
   9   1  11        2.79        1.98      3.50 o
  -8   2  11       10.78       18.77      4.44 o
  -7   2  11       29.50       35.68      4.90 o
  -6   2  11        4.44        8.33      3.43 o
  -5   2  11      157.55      164.87     14.41 o
  -4   2  11      191.16      171.64      5.90 o
  -3   2  11      130.44      135.24      4.55 o
  -2   2  11        9.40       11.47      1.96 o
  -1   2  11       49.41       46.63      3.11 o
   0   2  11       31.61       42.55      2.99 o
   1   2  11       50.96       50.16      3.71 o
   2   2  11       10.26        8.93      2.09 o
   3   2  11      129.77      129.89      4.22 o
   4   2  11      189.66      170.00      7.14 o
   5   2  11      158.65      154.41      8.82 o
   6   2  11        5.06        2.28      3.15 o
   7   2  11       28.81       26.27      4.82 o
   8   2  11       10.41        9.53      4.04 o
  -8   3  11        2.71        6.64      3.80 o
  -7   3  11        9.43        6.97      3.56 o
  -6   3  11        7.47        9.51      3.58 o
  -5   3  11       77.14       76.78      6.24 o
  -4   3  11      297.85      308.22      9.81 o
  -3   3  11      250.87      260.46      6.72 o
  -2   3  11      203.19      203.09      5.79 o
  -1   3  11      229.11      239.08      7.06 o
   0   3  11       47.39       48.83      3.21 o
   1   3  11      224.33      225.54      6.94 o
   2   3  11      203.63      198.40      6.41 o
   3   3  11      246.71      260.62      6.84 o
   4   3  11      299.69      294.37      9.95 o
   5   3  11       77.33       93.45      6.79 o
   6   3  11        8.02        6.81      4.75 o
   7   3  11        9.64       10.84      4.14 o
   8   3  11        2.56        3.89      3.80 o
  -8   4  11        2.43        5.18      4.52 o
  -7   4  11       17.81       16.02      5.78 o
  -6   4  11       25.66       29.75      9.70 o
  -5   4  11      129.56      140.43      8.14 o
  -4   4  11       29.49       27.17      3.41 o
  -3   4  11       21.58       23.64      2.35 o
  -2   4  11      433.48      397.44      9.13 o
  -1   4  11      572.71      556.76     12.91 o
   0   4  11       40.96       38.33      3.45 o
   1   4  11      570.65      543.87     12.84 o
   2   4  11      430.21      408.58     10.26 o
   3   4  11       22.48       22.96      2.43 o
   4   4  11       31.30       29.25      3.61 o
   5   4  11      127.55      131.66     12.20 o
   6   4  11       26.32       21.38      4.33 o
   7   4  11       16.91       17.64      4.32 o
   8   4  11        2.42        3.94      3.88 o
  -8   5  11        5.18       10.03      4.91 o
  -7   5  11        6.53        1.96      4.52 o
  -6   5  11        7.08       13.35      3.86 o
  -5   5  11       19.92       17.09      3.93 o
  -4   5  11       47.02       49.81      4.12 o
  -3   5  11      191.69      183.78      5.77 o
  -2   5  11       92.12       92.95      7.20 o
  -1   5  11      167.40      171.38      6.09 o
   0   5  11      497.06      505.21     12.15 o
   1   5  11      167.83      175.06      6.12 o
   2   5  11       94.13       99.51      4.59 o
   3   5  11      187.07      178.61      6.25 o
   4   5  11       46.54       47.02      4.22 o
   5   5  11       18.88       14.84      4.35 o
   6   5  11        6.49        8.42      3.68 o
   7   5  11        6.24        6.21      6.76 o
   8   5  11        5.23        9.55      4.13 o
  -8   6  11        5.90        6.04      4.48 o
  -7   6  11        3.52        6.08      4.52 o
  -6   6  11       18.66       18.64      5.11 o
  -5   6  11       47.54       45.56      5.26 o
  -4   6  11       13.53        8.13      5.33 o
  -3   6  11      131.99      133.29      5.49 o
  -2   6  11       35.43       32.59      2.86 o
  -1   6  11       18.80       19.39      2.73 o
   0   6  11       22.74       25.65      3.08 o
   1   6  11       17.59       16.15      2.61 o
   2   6  11       35.19       29.85      3.03 o
   3   6  11      132.29      136.61      6.78 o
   4   6  11       13.43       10.21      3.00 o
   5   6  11       47.74       40.89      6.94 o
   6   6  11       19.30       20.23      4.60 o
   7   6  11        3.83        4.21      3.70 o
   8   6  11        5.61        3.21      4.01 o
  -8   7  11        3.60        4.91      4.62 o
  -7   7  11       16.78       18.23      5.65 o
  -6   7  11        8.23        1.16      4.65 o
  -5   7  11       30.89       32.15      4.82 o
  -4   7  11      122.86      125.41      7.91 o
  -3   7  11       32.73       28.25      3.75 o
  -2   7  11       41.93       49.05      4.07 o
  -1   7  11      571.89      559.67     13.51 o
   0   7  11        4.15        6.49      2.49 o
   1   7  11      571.06      553.41     13.49 o
   2   7  11       39.86       48.01      4.23 o
   3   7  11       33.91       34.84      4.06 o
   4   7  11      124.74      123.44      6.71 o
   5   7  11       33.01       34.30      5.14 o
   6   7  11        8.52        8.83      4.04 o
   7   7  11       16.50       11.20     15.53 o
   8   7  11        3.74       11.67      4.02 o
  -8   8  11        0.00       -3.55      3.55 o
  -7   8  11        9.38       14.84      5.48 o
  -6   8  11        5.37       -0.63      4.15 o
  -5   8  11        3.74        6.87      4.65 o
  -4   8  11       87.19       76.98      8.73 o
  -3   8  11      117.14      112.15      6.27 o
  -2   8  11      243.33      222.10      7.57 o
  -1   8  11      515.15      494.52     12.61 o
   0   8  11      320.32      342.07      9.80 o
   1   8  11      516.14      505.93     14.89 o
   2   8  11      243.92      225.17     10.73 o
   3   8  11      119.17      113.85      6.48 o
   4   8  11       87.36       82.30      6.35 o
   5   8  11        3.69        1.10      3.35 o
   6   8  11        5.61        0.95      3.30 o
   7   8  11        9.30        3.91      4.12 o
   8   8  11        0.00        4.79      4.03 o
  -7   9  11        0.16       -3.85      3.85 o
  -6   9  11        6.16        2.16      4.62 o
  -5   9  11       44.96       54.16      7.57 o
  -4   9  11       60.18       71.63      8.63 o
  -3   9  11       19.94       23.04      4.58 o
  -2   9  11       96.97      116.78      6.34 o
  -1   9  11      238.71      226.45      9.09 o
   0   9  11      321.51      322.08     11.33 o
   1   9  11      241.79      238.47     13.49 o
   2   9  11       96.68      119.73      6.75 o
   3   9  11       20.39       17.02      3.67 o
   4   9  11       59.42       60.77      5.22 o
   5   9  11       45.07       45.82      7.51 o
   6   9  11        6.25        5.05      3.91 o
   7   9  11        0.20       -3.32      3.32 o
  -7  10  11        1.03        2.32      4.72 o
  -6  10  11       17.80       22.58      6.14 o
  -5  10  11       21.59       18.20      6.14 o
  -4  10  11        2.19        1.26      4.62 o
  -3  10  11       31.75       32.86      5.28 o
  -2  10  11       88.50       86.14      7.17 o
  -1  10  11       54.65       60.70      5.03 o
   0  10  11      280.69      310.55     11.32 o
   1  10  11       52.92       54.00      4.94 o
   2  10  11       87.44       90.57      6.31 o
   3  10  11       30.76       30.73      4.15 o
   4  10  11        2.41        2.09      5.63 o
   5  10  11       21.87       27.68      5.76 o
   6  10  11       18.17       19.37      5.02 o
   7  10  11        1.03       -0.01      3.73 o
  -7  11  11        2.34       -1.96      4.75 o
  -6  11  11        0.48        0.53      4.25 o
  -5  11  11       25.09       26.27      7.07 o
  -4  11  11       26.10       29.59      7.21 o
  -3  11  11        4.25        0.40      3.72 o
  -2  11  11       51.78       44.29      7.90 o
  -1  11  11        2.15       -1.01      2.69 o
   0  11  11       31.16       32.84      4.42 o
   1  11  11        2.06       -0.61      2.91 o
   2  11  11       51.59       60.49      5.41 o
   3  11  11        4.37        6.79      4.36 o
   4  11  11       26.91       31.09      5.60 o
   5  11  11       24.54       30.48      5.98 o
   6  11  11        0.47       -3.21      3.79 o
   7  11  11        2.19        2.29      4.09 o
  -6  12  11        2.06       -0.37      5.11 o
  -5  12  11        5.46       16.87      6.28 o
  -4  12  11       16.48       10.26      5.51 o
  -3  12  11       35.97       40.64      8.78 o
  -2  12  11       33.80       35.02      5.61 o
  -1  12  11        0.22       -1.44      3.28 o
   0  12  11        1.63       -2.75      2.75 o
   1  12  11        0.09       -2.65      2.65 o
   2  12  11       34.61       38.53      4.80 o
   3  12  11       35.10       41.74      5.03 o
   4  12  11       16.56       20.18      5.14 o
   5  12  11        5.42        8.55      5.28 o
   6  12  11        2.21       -3.04      4.03 o
  -6  13  11        1.73        5.28      5.51 o
  -5  13  11        4.29       13.65      6.08 o
  -4  13  11       46.28       53.57      8.97 o
  -3  13  11        4.17        6.43      7.70 o
  -2  13  11        8.85        6.41      4.13 o
  -1  13  11        9.93        2.85      4.53 o
   0  13  11       20.19       19.12      8.00 o
   1  13  11       10.22        8.76      3.62 o
   2  13  11        9.34        7.90      3.68 o
   3  13  11        4.16        6.68      3.46 o
   4  13  11       45.78       52.29      7.02 o
   5  13  11        4.30        4.16      7.22 o
   6  13  11        1.54        3.49      4.63 o
  -5  14  11       18.30       25.87      7.60 o
  -4  14  11        0.95        0.40      5.41 o
  -3  14  11        4.53        8.30      5.94 o
  -2  14  11       40.66       39.55      6.42 o
  -1  14  11        1.52        2.62      4.20 o
   0  14  11       13.38       20.64      7.34 o
   1  14  11        1.37       -3.70      5.13 o
   2  14  11       39.87       49.93      5.65 o
   3  14  11        4.59        9.19      3.82 o
   4  14  11        1.10       -0.40      4.29 o
   5  14  11       18.53       27.83      6.21 o
  -5  15  11       12.94       15.38      7.51 o
  -4  15  11        3.10       -0.43      6.08 o
  -3  15  11        5.45       10.49      7.01 o
  -2  15  11        1.15        6.92      4.86 o
  -1  15  11        0.07        5.03      4.50 o
   0  15  11        8.83        2.46      5.46 o
   1  15  11        0.14       -5.33      6.67 o
   2  15  11        1.00       -1.83      6.39 o
   3  15  11        5.48        4.02      4.05 o
   4  15  11        2.87        6.43      5.16 o
   5  15  11       12.76       21.88      6.08 o
  -4  16  11        9.68        3.02      6.71 o
  -3  16  11        7.93       17.14      7.57 o
  -2  16  11        1.06       -1.91      4.36 o
  -1  16  11        1.82       -3.86      3.86 o
   0  16  11        0.13       -0.30      4.24 o
   1  16  11        1.69       -5.61      5.88 o
   2  16  11        1.11        4.23      4.35 o
   3  16  11        7.97       14.63      5.64 o
   4  16  11        9.36       14.51      9.46 o
  -2  17  11        2.94        1.46      5.58 o
  -1  17  11        0.05       -4.02      4.02 o
   0  17  11        0.80       -0.95      5.13 o
   1  17  11        0.05       -4.35      4.35 o
   2  17  11        2.91       17.52      5.93 o
   3  17  11        8.07        1.93      6.91 o
  -1  18  11        3.79       -1.71      5.00 o
   0  18  11       15.97       18.42      7.32 o
   1  18  11        3.79        4.26      8.72 o
   0   0  12      156.83      141.59      7.42 o
   1   0  12        1.30       -0.82      1.55 o
   2   0  12      377.44      364.86      9.51 o
   3   0  12      152.72      144.00      4.89 o
   4   0  12       35.76       41.93      3.94 o
   5   0  12        6.36        9.14      3.60 o
   6   0  12        7.69        7.87      3.66 o
   7   0  12        8.38       12.81      4.22 o
   8   0  12       32.52       31.49      5.21 o
  -8   1  12        0.47       -3.19      3.19 o
  -7   1  12        9.94        7.14      3.88 o
  -6   1  12       73.13       70.84      6.26 o
  -5   1  12       20.12       23.32      4.36 o
  -4   1  12      120.12      128.86      9.95 o
  -3   1  12       23.65       24.39      2.52 o
  -2   1  12       40.89       40.00      3.10 o
  -1   1  12      287.94      287.47      8.02 o
   0   1  12       31.20       30.40      2.79 o
   1   1  12      281.09      279.46      7.99 o
   2   1  12       42.07       40.66      3.18 o
   3   1  12       24.36       22.70      2.67 o
   4   1  12      123.56      130.11      6.34 o
   5   1  12       20.60       28.25      4.52 o
   6   1  12       72.14       79.16      6.63 o
   7   1  12        9.72       16.58     11.27 o
   8   1  12        0.47       -0.39      3.77 o
  -8   2  12       28.42       35.42      5.23 o
  -7   2  12        4.29        8.27      4.02 o
  -6   2  12       26.39       22.20      4.55 o
  -5   2  12        9.45        6.33      3.59 o
  -4   2  12       34.92       28.44      4.47 o
  -3   2  12       13.95       12.14      2.11 o
  -2   2  12      162.17      161.21      5.86 o
  -1   2  12        5.71        2.47      1.87 o
   0   2  12       62.69       58.81      3.58 o
   1   2  12        5.33        4.92      1.93 o
   2   2  12      170.10      170.75      5.97 o
   3   2  12       13.73       12.95      2.41 o
   4   2  12       37.24       40.39      3.90 o
   5   2  12        9.62        7.64      6.11 o
   6   2  12       26.25       19.96      5.51 o
   7   2  12        4.11        6.66      4.68 o
   8   2  12       27.93       24.08      5.11 o
  -8   3  12        7.53        7.17      4.20 o
  -7   3  12        5.62        6.53      3.86 o
  -6   3  12       73.17       72.90      6.31 o
  -5   3  12       51.06       51.49      5.47 o
  -4   3  12      101.60       82.48      7.74 o
  -3   3  12       26.83       25.66      2.85 o
  -2   3  12       66.61       65.42      3.86 o
  -1   3  12      370.09      365.82      9.65 o
   0   3  12      132.32      133.04      8.00 o
   1   3  12      377.59      355.82      9.60 o
   2   3  12       69.09       75.36      4.04 o
   3   3  12       26.84       24.59      2.80 o
   4   3  12      101.37      104.69      7.38 o
   5   3  12       50.93       51.42      5.59 o
   6   3  12       72.95       74.75      6.57 o
   7   3  12        5.90        1.46      4.53 o
   8   3  12        7.59        5.73      6.14 o
  -8   4  12        4.40        3.69      4.62 o
  -7   4  12        7.36        0.47      3.61 o
  -6   4  12       26.46       26.12      4.73 o
  -5   4  12        1.06        1.48      3.22 o
  -4   4  12        6.34        3.99      3.27 o
  -3   4  12      301.06      294.24      8.51 o
  -2   4  12       18.16       15.55      2.61 o
  -1   4  12       84.59       74.93      4.38 o
   0   4  12        4.54        2.88      2.10 o
   1   4  12       80.65       82.82      5.69 o
   2   4  12       18.28       22.30      4.15 o
   3   4  12      298.80      296.46      8.51 o
   4   4  12        6.59        5.05      2.75 o
   5   4  12        0.93       -1.10      2.97 o
   6   4  12       25.77       30.53      6.28 o
   7   4  12        7.74        4.44      3.87 o
   8   4  12        4.29        0.19      3.95 o
  -8   5  12        7.19        9.50      5.15 o
  -7   5  12       12.46       11.40      4.24 o
  -6   5  12        4.12        4.94      3.64 o
  -5   5  12       18.17       21.88      4.35 o
  -4   5  12       10.78       15.26      5.25 o
  -3   5  12       56.92       51.69      3.69 o
  -2   5  12      130.32      134.40      5.57 o
  -1   5  12      251.60      225.15      7.37 o
   0   5  12        2.62        0.99      2.13 o
   1   5  12      250.16      227.57      7.40 o
   2   5  12      128.54      124.19      5.30 o
   3   5  12       57.61       53.70      4.53 o
   4   5  12       10.94       14.25      3.23 o
   5   5  12       17.74       12.49      4.04 o
   6   5  12        3.74       -0.28      3.44 o
   7   5  12       12.82       14.33      5.31 o
   8   5  12        7.03        7.04      4.25 o
  -8   6  12        7.00        6.71      4.98 o
  -7   6  12        6.48        5.94      5.11 o
  -6   6  12        2.09        0.10      3.28 o
  -5   6  12        0.20       -1.54      3.09 o
  -4   6  12       55.47       61.87      5.93 o
  -3   6  12       30.75       30.72      3.84 o
  -2   6  12       16.83       16.57      2.80 o
  -1   6  12       31.40       29.20      3.21 o
   0   6  12        3.04        5.67      2.36 o
   1   6  12       32.94       36.76      3.44 o
   2   6  12       17.43       23.00      2.92 o
   3   6  12       29.20       27.48      3.91 o
   4   6  12       57.33       55.32      4.82 o
   5   6  12        0.19       -2.76      2.76 o
   6   6  12        2.14        0.79      3.48 o
   7   6  12        6.20        6.36      4.18 o
   8   6  12        6.91        9.47      4.45 o
  -8   7  12        0.36        6.54      4.75 o
  -7   7  12        6.92        2.49      5.01 o
  -6   7  12       14.30       14.05      5.65 o
  -5   7  12        8.57        4.63      3.48 o
  -4   7  12       17.55        8.48      3.90 o
  -3   7  12       23.81       16.88      3.62 o
  -2   7  12      239.91      229.74      7.86 o
  -1   7  12      379.24      380.32     10.61 o
   0   7  12      245.13      254.84      8.15 o
   1   7  12      382.20      379.42     10.53 o
   2   7  12      241.45      218.70     11.21 o
   3   7  12       24.44       25.83      3.85 o
   4   7  12       18.93       20.57      3.71 o
   5   7  12        8.73        5.93      3.69 o
   6   7  12       14.08       13.60      4.42 o
   7   7  12        6.73        8.27      4.24 o
   8   7  12        0.37       -0.55      3.61 o
  -7   8  12        0.14       -0.13      4.72 o
  -6   8  12        7.51       20.22      5.88 o
  -5   8  12        1.10       -0.56      4.42 o
  -4   8  12       10.68        7.03      3.91 o
  -3   8  12      319.34      291.20     10.71 o
  -2   8  12       22.26       17.07      3.43 o
  -1   8  12      140.01      140.67      6.24 o
   0   8  12       67.79       81.35      6.97 o
   1   8  12      141.78      139.04      6.15 o
   2   8  12       23.39       20.00      3.68 o
   3   8  12      324.76      299.07     10.91 o
   4   8  12       11.16        7.35      3.36 o
   5   8  12        1.16        3.11      3.73 o
   6   8  12        7.37        9.49      4.20 o
   7   8  12        0.18       -3.67      3.67 o
  -7   9  12        3.52       -2.13      4.72 o
  -6   9  12        1.23       -0.63      4.52 o
  -5   9  12       31.45       40.25      7.14 o
  -4   9  12        6.48        3.85      4.48 o
  -3   9  12       15.59       11.27      3.97 o
  -2   9  12        1.43        1.06      4.62 o
  -1   9  12      193.78      197.67      8.63 o
   0   9  12       23.73       23.37      3.86 o
   1   9  12      197.49      219.58     10.97 o
   2   9  12        1.56        3.43      2.79 o
   3   9  12       15.53       14.76      3.60 o
   4   9  12        6.70        1.67      3.56 o
   5   9  12       31.18       29.52      8.92 o
   6   9  12        1.14       -3.62      3.62 o
   7   9  12        3.45        6.12      4.28 o
  -7  10  12        4.07       -1.16      5.11 o
  -6  10  12        4.32        5.68      4.98 o
  -5  10  12       11.74       12.92      5.91 o
  -4  10  12       47.18       44.47      7.87 o
  -3  10  12       76.95       77.39      8.24 o
  -2  10  12       23.98       28.49      5.10 o
  -1  10  12       83.91       93.10      7.50 o
   0  10  12       49.39       57.54      5.20 o
   1  10  12       85.58       79.84      6.02 o
   2  10  12       23.30       19.84      5.41 o
   3  10  12       78.25       76.36      6.00 o
   4  10  12       48.30       47.26      6.35 o
   5  10  12       11.58        2.18      4.13 o
   6  10  12        4.24        2.51      4.05 o
   7  10  12        3.87        4.90      4.16 o
  -6  11  12       16.37       13.98      6.58 o
  -5  11  12        3.23       11.82      5.98 o
  -4  11  12       19.04       20.09      6.58 o
  -3  11  12       23.67       41.24      5.89 o
  -2  11  12       15.95       15.70      4.67 o
  -1  11  12       12.86        6.77      5.05 o
   0  11  12        5.55       12.11      3.64 o
   1  11  12       12.90       20.41      3.96 o
   2  11  12       16.71       27.47      4.26 o
   3  11  12       24.00       27.69      5.73 o
   4  11  12       19.31       16.91      5.15 o
   5  11  12        3.13        5.57      4.28 o
   6  11  12       15.94       13.51      5.06 o
  -6  12  12        4.57       10.16      5.98 o
  -5  12  12       17.79       23.81      6.87 o
  -4  12  12        5.63        2.46      5.51 o
  -3  12  12       28.92       33.18      7.84 o
  -2  12  12        5.38        7.91      4.19 o
  -1  12  12       20.57       17.74      4.97 o
   0  12  12        1.22       -1.00      3.65 o
   1  12  12       20.47       26.02      4.33 o
   2  12  12        4.74        5.72      5.54 o
   3  12  12       28.72       36.90      6.33 o
   4  12  12        5.73       -0.34      7.59 o
   5  12  12       18.00       19.26      5.25 o
   6  12  12        4.78       13.22      8.20 o
  -5  13  12       15.66       17.87      7.44 o
  -4  13  12        2.36        4.05      5.41 o
  -3  13  12       12.12       18.70      7.11 o
  -2  13  12        9.54       10.16      8.44 o
  -1  13  12       24.07       28.14      6.24 o
   0  13  12        0.51       -3.45      3.45 o
   1  13  12       25.14       22.43      5.91 o
   2  13  12        9.78        8.68      3.84 o
   3  13  12       11.86        7.04      3.88 o
   4  13  12        2.55        8.18      4.92 o
   5  13  12       15.04       11.72      5.21 o
   6  13  12        3.63       16.57      7.51 o
  -5  14  12        0.86        7.80      6.31 o
  -4  14  12        9.19       17.14      7.27 o
  -3  14  12       27.05       27.53      8.17 o
  -2  14  12       14.50       14.77      5.23 o
  -1  14  12       12.24       13.13      5.00 o
   0  14  12       15.20       27.19      9.18 o
   1  14  12       11.98       17.84      5.44 o
   2  14  12       14.53       22.90      8.30 o
   3  14  12       26.59       34.21      5.33 o
   4  14  12        9.74        9.96      7.95 o
   5  14  12        0.90        5.15      4.61 o
  -4  15  12       18.40       23.84      8.53 o
  -3  15  12        0.02       -5.38      5.38 o
  -2  15  12       10.63       16.41      5.68 o
  -1  15  12        2.71        3.03      4.41 o
   0  15  12        1.20       -2.30      4.08 o
   1  15  12        2.79        3.81      4.66 o
   2  15  12       10.58        1.01      4.05 o
   3  15  12        0.04        5.94      4.88 o
   4  15  12       18.46       13.56      5.43 o
  -3  16  12        2.14       12.35      7.70 o
  -2  16  12        9.47        4.08      4.80 o
  -1  16  12        3.17        8.75      4.85 o
   0  16  12        0.09       -0.04      6.77 o
   1  16  12        3.14       -2.89      8.48 o
   2  16  12        9.19       12.85      5.81 o
   3  16  12        2.10       -0.23      6.61 o
  -2  17  12        1.41        1.20      6.58 o
  -1  17  12        7.98        9.15      5.45 o
   0  17  12        1.68        2.39      4.93 o
   1  17  12        8.27        2.94      8.25 o
   2  17  12        1.34        3.13      7.85 o
   1   0  13       46.21       51.80      3.57 o
   2   0  13      184.78      174.89      6.29 o
   3   0  13        7.25        4.84      2.59 o
   4   0  13      177.38      152.88      8.81 o
   5   0  13       11.30       11.75      3.86 o
   6   0  13        4.67        1.23      3.59 o
   7   0  13        0.64        3.56      3.87 o
   8   0  13       21.61       34.33      5.66 o
  -8   1  13        0.67        1.20      4.90 o
  -7   1  13       12.42        5.53      4.24 o
  -6   1  13       37.32       42.51      9.35 o
  -5   1  13       50.25       47.62      5.93 o
  -4   1  13       20.81       16.75      4.41 o
  -3   1  13      153.67      153.81      6.03 o
  -2   1  13      187.33      180.95      6.41 o
  -1   1  13       70.92       71.34      4.10 o
   0   1  13      215.04      220.40      7.08 o
   1   1  13       73.07       72.42      4.09 o
   2   1  13      184.47      182.81      6.45 o
   3   1  13      153.63      158.62      6.02 o
   4   1  13       22.02       26.57      4.56 o
   5   1  13       49.62       51.27      5.70 o
   6   1  13       36.78       25.77      5.30 o
   7   1  13       12.93       10.55      4.42 o
   8   1  13        0.65        1.08      4.01 o
  -8   2  13        1.27        2.29      3.92 o
  -7   2  13        2.99        3.63      4.08 o
  -6   2  13        1.50       -2.44      5.08 o
  -5   2  13        2.54        1.70      3.40 o
  -4   2  13       51.38       45.23      5.53 o
  -3   2  13       59.95       63.09      4.00 o
  -2   2  13        0.31       -0.71      1.85 o
  -1   2  13       42.59       41.03      3.34 o
   0   2  13       30.53       38.31      3.24 o
   1   2  13       43.07       41.65      3.36 o
   2   2  13        0.31       -1.99      1.99 o
   3   2  13       60.33       66.31      4.06 o
   4   2  13       50.06       51.76      5.96 o
   5   2  13        2.43       -0.19      3.92 o
   6   2  13        1.47       -1.31      3.41 o
   7   2  13        3.03        4.88      4.12 o
   8   2  13        1.23        3.91      4.02 o
  -8   3  13        3.20        1.92      4.05 o
  -7   3  13       27.15       28.11      5.27 o
  -6   3  13        2.74        0.40      3.39 o
  -5   3  13       16.07       16.74      4.17 o
  -4   3  13       56.74       44.95      5.40 o
  -3   3  13        0.43       -0.87      2.05 o
  -2   3  13       39.67       38.78      3.86 o
  -1   3  13      524.96      486.53     12.15 o
   0   3  13       29.49       36.00      3.76 o
   1   3  13      525.97      483.33     12.11 o
   2   3  13       39.75       33.58      3.20 o
   3   3  13        0.40       -0.35      2.49 o
   4   3  13       55.79       49.98      5.67 o
   5   3  13       16.28       18.10      5.75 o
   6   3  13        3.14        1.01      3.55 o
   7   3  13       27.15       31.54      5.48 o
   8   3  13        3.33        8.01      4.32 o
  -8   4  13       16.72       25.44      6.54 o
  -7   4  13        2.56        1.19      4.28 o
  -6   4  13        1.08        0.36      3.51 o
  -5   4  13        3.63        8.36      5.50 o
  -4   4  13        0.51        1.05      3.22 o
  -3   4  13        8.59       10.37      2.43 o
  -2   4  13      131.73      135.23      5.72 o
  -1   4  13       61.37       57.50      3.94 o
   0   4  13       38.51       36.94      3.38 o
   1   4  13       61.11       55.60      3.96 o
   2   4  13      130.56      142.14      5.87 o
   3   4  13        9.11        7.13      2.91 o
   4   4  13        0.57       -0.37      2.42 o
   5   4  13        3.66        1.47      3.33 o
   6   4  13        1.08        0.88      3.45 o
   7   4  13        2.43       -1.70      3.60 o
   8   4  13       16.83       19.62      5.17 o
  -8   5  13        4.33        7.60      5.48 o
  -7   5  13        8.66       11.35      4.38 o
  -6   5  13        8.42        6.14      3.98 o
  -5   5  13       21.39       29.61      4.91 o
  -4   5  13        5.95        2.42      3.28 o
  -3   5  13      102.52       96.08      5.84 o
  -2   5  13       38.42       35.07      3.47 o
  -1   5  13        6.66        1.38      2.35 o
   0   5  13      318.57      317.58      9.37 o
   1   5  13        5.96       -0.66      2.30 o
   2   5  13       36.73       40.86      3.51 o
   3   5  13      102.21       90.10      5.80 o
   4   5  13        6.63       10.08     10.05 o
   5   5  13       21.78       21.21      4.71 o
   6   5  13        8.96        5.15      8.52 o
   7   5  13        8.30        8.94      6.69 o
   8   5  13        4.40        3.08      4.06 o
  -8   6  13        7.90       15.87      5.88 o
  -7   6  13        3.67       -4.62      4.62 o
  -6   6  13        0.72        0.46      3.36 o
  -5   6  13        3.49       -0.73      5.33 o
  -4   6  13       16.12       21.62      4.56 o
  -3   6  13       99.81       95.78      5.97 o
  -2   6  13       16.43       14.86      2.95 o
  -1   6  13       30.97       24.68      3.28 o
   0   6  13       21.25       19.09      3.04 o
   1   6  13       32.59       28.15      4.27 o
   2   6  13       16.56       16.88      2.92 o
   3   6  13      100.95      102.40      8.25 o
   4   6  13       16.72       17.95      4.74 o
   5   6  13        3.65        5.42      4.35 o
   6   6  13        0.74       -0.18      4.30 o
   7   6  13        3.90       -2.16      3.81 o
   8   6  13        7.83       11.15      4.83 o
  -7   7  13       11.06        9.56      5.68 o
  -6   7  13        7.04       -0.90      4.58 o
  -5   7  13       23.62       25.96      5.05 o
  -4   7  13       58.45       58.52      6.33 o
  -3   7  13       16.14       15.46      3.81 o
  -2   7  13       36.02       37.60      3.61 o
  -1   7  13      154.71      158.85      6.51 o
   0   7  13       15.00       11.78      2.84 o
   1   7  13      155.13      150.31      6.44 o
   2   7  13       37.21       37.66      4.33 o
   3   7  13       16.32       11.84      4.42 o
   4   7  13       58.25       61.58      6.60 o
   5   7  13       24.40       32.92      5.40 o
   6   7  13        6.99        7.09      4.11 o
   7   7  13       10.72       13.86      4.80 o
  -7   8  13        0.94        0.66      5.18 o
  -6   8  13        1.84        0.56      4.88 o
  -5   8  13        0.48        1.16      4.72 o
  -4   8  13       42.62       34.81      5.48 o
  -3   8  13       21.24       14.99      3.70 o
  -2   8  13       47.96       53.51      4.95 o
  -1   8  13       11.41       10.15      2.90 o
   0   8  13      118.31      104.65      7.70 o
   1   8  13       11.24       10.47      2.77 o
   2   8  13       48.43       46.52      4.81 o
   3   8  13       22.45       22.29      4.79 o
   4   8  13       43.75       46.61      6.02 o
   5   8  13        0.52       -1.18      3.57 o
   6   8  13        1.83       -4.40      6.59 o
   7   8  13        0.99       -3.64      3.64 o
  -7   9  13        2.08        1.83      5.15 o
  -6   9  13       20.78       24.24      6.71 o
  -5   9  13        9.10        4.08      5.41 o
  -4   9  13       28.83       30.59      7.41 o
  -3   9  13       15.81       18.81      4.61 o
  -2   9  13        5.54        3.95      3.06 o
  -1   9  13       85.65       82.78      5.11 o
   0   9  13       22.65       21.03      3.92 o
   1   9  13       85.89       86.30      6.12 o
   2   9  13        5.45        4.35      2.99 o
   3   9  13       15.50       14.01      3.86 o
   4   9  13       28.24       28.63      5.60 o
   5   9  13        9.05        7.49      4.15 o
   6   9  13       20.35       20.09      5.44 o
   7   9  13        1.97       -1.00      8.45 o
  -6  10  13        2.00       -3.32      5.41 o
  -5  10  13        7.64        6.97      5.88 o
  -4  10  13        2.77       -0.96      5.15 o
  -3  10  13      109.77      126.13      8.93 o
  -2  10  13       25.05       32.36      8.72 o
  -1  10  13       64.70       65.90      5.59 o
   0  10  13       65.22       50.83      5.13 o
   1  10  13       64.93       62.71      5.66 o
   2  10  13       25.19       22.08      7.81 o
   3  10  13      109.22      119.24      7.57 o
   4  10  13        3.04        4.21      4.08 o
   5  10  13        8.06       12.31      4.84 o
   6  10  13        2.01        0.94      4.21 o
  -6  11  13        2.07        6.91      6.14 o
  -5  11  13       17.13       14.25      6.48 o
  -4  11  13        0.56       -4.22      4.22 o
  -3  11  13        6.98        8.14      6.08 o
  -2  11  13       36.74       44.62      6.26 o
  -1  11  13       79.83       74.96      7.53 o
   0  11  13        0.41        2.47      2.96 o
   1  11  13       78.92       81.47      6.31 o
   2  11  13       37.45       54.17     10.01 o
   3  11  13        6.93       11.46      4.02 o
   4  11  13        0.59       -1.84      4.03 o
   5  11  13       16.89       10.09      5.02 o
   6  11  13        1.96        1.77      5.76 o
  -6  12  13       10.08       17.30      7.01 o
  -5  12  13        1.36       -0.07      5.68 o
  -4  12  13       37.85       50.64      9.46 o
  -3  12  13        6.65        9.80      6.91 o
  -2  12  13       17.00       16.43      5.32 o
  -1  12  13        3.83        7.93      4.29 o
   0  12  13        0.44        1.30      3.86 o
   1  12  13        3.91        0.68      3.20 o
   2  12  13       16.67       17.12      4.26 o
   3  12  13        6.55       15.31      4.22 o
   4  12  13       38.38       45.50     17.97 o
   5  12  13        1.39        0.89      4.12 o
   6  12  13       10.04       11.06      5.67 o
  -5  13  13        0.53        1.23      5.84 o
  -4  13  13        5.33        6.58      6.54 o
  -3  13  13        4.80        9.56      6.87 o
  -2  13  13       18.07       19.55      5.39 o
  -1  13  13       10.71        8.49      4.38 o
   0  13  13       11.57        8.15      6.44 o
   1  13  13       10.58       16.15      4.47 o
   2  13  13       18.78       17.96      4.53 o
   3  13  13        4.62       -1.71      3.80 o
   4  13  13        5.16        6.20      4.89 o
   5  13  13        0.57        0.40      4.56 o
  -4  14  13       15.24       13.55      7.01 o
  -3  14  13       17.57       34.87      9.30 o
  -2  14  13       21.40       19.40      5.67 o
  -1  14  13        2.38       -3.48      5.36 o
   0  14  13        5.72       10.01      4.80 o
   1  14  13        2.37       -0.37      6.21 o
   2  14  13       20.95       20.88      4.64 o
   3  14  13       17.45       10.71      5.38 o
   4  14  13       15.53       25.04      8.12 o
  -4  15  13        0.99       -3.32      5.88 o
  -3  15  13        8.50        0.96      6.74 o
  -2  15  13        4.45        7.82      7.99 o
  -1  15  13        0.82        4.89      4.53 o
   0  15  13        4.09        8.02      4.91 o
   1  15  13        0.61        5.22      4.69 o
   2  15  13        4.38        4.92      4.97 o
   3  15  13        8.40        1.77      5.18 o
   4  15  13        0.92        0.20      4.59 o
  -3  16  13        5.29        2.56      6.44 o
  -2  16  13        0.19        1.33      6.34 o
  -1  16  13        0.93        7.24      5.78 o
   0  16  13        0.06       -2.62      4.73 o
   1  16  13        0.84        8.82      5.50 o
   2  16  13        0.23       -1.84      4.73 o
   3  16  13        5.22       11.62      7.31 o
  -1  17  13        0.86        6.51      8.24 o
   0  17  13        0.80        2.34      5.42 o
   1  17  13        0.87       -0.55      8.24 o
   0   0  14       10.12        6.57      5.23 o
   1   0  14       29.63       30.52      3.15 o
   2   0  14       52.73       54.40      3.89 o
   3   0  14      391.63      369.75     10.29 o
   4   0  14       39.59       35.13      8.98 o
   5   0  14        4.66        4.70      3.48 o
   6   0  14       22.58       27.95      5.14 o
   7   0  14        0.26        5.70      4.00 o
   8   0  14        0.11        0.43      4.06 o
  -8   1  14        7.67       13.77      4.73 o
  -7   1  14        0.48        5.38      6.21 o
  -6   1  14       24.15       24.19      9.50 o
  -5   1  14       28.77       30.64      5.01 o
  -4   1  14       55.18       48.28      5.83 o
  -3   1  14      205.37      192.97      7.01 o
  -2   1  14       77.60       71.09      4.30 o
  -1   1  14      221.55      214.88      7.32 o
   0   1  14       30.73       30.69      5.58 o
   1   1  14      218.02      221.44      7.42 o
   2   1  14       78.36       71.42      5.52 o
   3   1  14      202.89      190.36      8.22 o
   4   1  14       56.23       51.44     10.10 o
   5   1  14       29.66       26.21      5.36 o
   6   1  14       24.49       18.33      4.74 o
   7   1  14        0.61       -1.44      3.79 o
   8   1  14        7.72       14.20      4.72 o
  -8   2  14        4.78        8.75      4.40 o
  -7   2  14        1.46       -0.24      3.73 o
  -6   2  14        6.94        5.02      4.11 o
  -5   2  14        9.67       11.29      4.06 o
  -4   2  14       53.02       56.69      6.08 o
  -3   2  14      118.50      114.20      5.49 o
  -2   2  14        0.49        2.51      2.30 o
  -1   2  14      159.01      154.61      8.67 o
   0   2  14       12.82        7.69      2.65 o
   1   2  14      158.58      147.67      6.03 o
   2   2  14        0.72        0.74      2.17 o
   3   2  14      117.03      109.43      6.28 o
   4   2  14       52.80       50.42     10.16 o
   5   2  14        9.78        5.50      3.72 o
   6   2  14        6.95        3.95      3.92 o
   7   2  14        1.41       -2.74      3.79 o
   8   2  14        4.90        9.63      4.65 o
  -8   3  14        7.91        6.86      4.33 o
  -7   3  14       14.33       19.48      5.28 o
  -6   3  14       45.55       46.65      5.97 o
  -5   3  14       33.10       33.72      5.34 o
  -4   3  14        3.02        3.91      3.92 o
  -3   3  14      178.56      185.66      7.91 o
  -2   3  14      252.50      226.38      9.74 o
  -1   3  14      178.74      177.31     10.35 o
   0   3  14      160.30      149.40      6.06 o
   1   3  14      177.75      168.36      6.58 o
   2   3  14      250.71      230.64      7.71 o
   3   3  14      177.69      187.01      8.29 o
   4   3  14        2.90        0.76      3.55 o
   5   3  14       32.41       29.76      8.42 o
   6   3  14       45.77       56.23      6.56 o
   7   3  14       14.94       22.06      5.14 o
   8   3  14        7.81        8.39      4.61 o
  -8   4  14        3.44        7.21      4.13 o
  -7   4  14       22.94       20.91      5.10 o
  -6   4  14        0.02       -0.36      3.48 o
  -5   4  14        6.97        5.66      3.84 o
  -4   4  14       16.34       16.01      4.36 o
  -3   4  14       21.69       17.90      3.48 o
  -2   4  14       65.88       59.98      4.23 o
  -1   4  14      234.68      223.81      7.68 o
   0   4  14       12.51       16.52      4.58 o
   1   4  14      239.49      224.94      7.74 o
   2   4  14       64.72       68.26      4.88 o
   3   4  14       24.02       25.87      3.95 o
   4   4  14       16.07       19.45      4.70 o
   5   4  14        7.34       10.20      4.16 o
   6   4  14        0.01        2.00      3.90 o
   7   4  14       22.72       21.02      6.63 o
   8   4  14        3.43        8.52      4.97 o
  -7   5  14       13.31       14.62      4.90 o
  -6   5  14       13.75       24.57      5.13 o
  -5   5  14       15.93       17.75      4.51 o
  -4   5  14       19.73       13.58      4.13 o
  -3   5  14       57.97       51.94      4.74 o
  -2   5  14       34.82       36.07      3.68 o
  -1   5  14        6.56        0.60      2.40 o
   0   5  14        8.16        4.85      2.57 o
   1   5  14        6.12        0.92      2.60 o
   2   5  14       33.53       45.65      3.86 o
   3   5  14       57.24       50.39      4.83 o
   4   5  14       19.53       17.96      4.43 o
   5   5  14       15.65       26.69      5.09 o
   6   5  14       13.27       24.41      5.06 o
   7   5  14       13.68       23.83      5.38 o
  -7   6  14       26.02       42.84      7.87 o
  -6   6  14        0.65        3.96      4.83 o
  -5   6  14       21.88       22.11      4.97 o
  -4   6  14       17.86       21.51      4.78 o
  -3   6  14       19.58       19.51      3.84 o
  -2   6  14       40.28       40.76      3.87 o
  -1   6  14        4.31        0.59      2.28 o
   0   6  14        3.54        1.49      2.57 o
   1   6  14        3.92        1.67      2.39 o
   2   6  14       42.10       34.10      4.29 o
   3   6  14       19.59       15.49      3.66 o
   4   6  14       18.05       13.30      4.30 o
   5   6  14       22.12       20.43      4.97 o
   6   6  14        0.68        9.40      4.25 o
   7   6  14       25.96       23.52      5.49 o
  -7   7  14       12.90        6.08      5.75 o
  -6   7  14       11.75        8.77      6.23 o
  -5   7  14        6.48        0.22      3.72 o
  -4   7  14        4.72        6.89      4.35 o
  -3   7  14       17.66       12.90      4.42 o
  -2   7  14       37.42       37.87      3.77 o
  -1   7  14       25.66       20.73      3.22 o
   0   7  14       58.77       61.86      5.20 o
   1   7  14       26.44       28.07      3.43 o
   2   7  14       37.57       34.57      4.44 o
   3   7  14       17.08       12.19      3.72 o
   4   7  14        5.07        2.82      3.90 o
   5   7  14        6.26        3.83      3.84 o
   6   7  14       11.41       12.06      4.80 o
   7   7  14       12.97       15.60      5.10 o
  -7   8  14        0.59        4.32      5.71 o
  -6   8  14        2.50       -0.43      5.45 o
  -5   8  14       16.81       18.91      5.09 o
  -4   8  14        4.89        1.97      3.64 o
  -3   8  14       10.52       11.93      3.40 o
  -2   8  14       16.83       12.13      4.18 o
  -1   8  14        2.61        6.83      2.64 o
   0   8  14       36.20       28.74      5.81 o
   1   8  14        2.23        3.85      3.09 o
   2   8  14       16.57       15.39      3.70 o
   3   8  14        9.77       11.43      3.67 o
   4   8  14        5.25        2.59      4.11 o
   5   8  14       16.74       16.97      4.95 o
   6   8  14        2.55        0.28      3.93 o
   7   8  14        0.63        0.34      4.08 o
  -6   9  14        5.57        4.55      6.08 o
  -5   9  14       30.27       24.64      7.31 o
  -4   9  14        1.90        9.93      5.55 o
  -3   9  14        4.36        7.71      4.37 o
  -2   9  14       52.41       58.42      5.43 o
  -1   9  14       19.52       15.93      3.30 o
   0   9  14       53.20       57.90      4.79 o
   1   9  14       21.10       16.87      3.82 o
   2   9  14       52.46       57.27      7.19 o
   3   9  14        4.36       -0.69      3.06 o
   4   9  14        1.75        0.62      3.86 o
   5   9  14       29.41       32.05      6.00 o
   6   9  14        5.51        8.23     11.99 o
  -6  10  14        1.29        3.42      5.94 o
  -5  10  14        2.37       -4.52      4.52 o
  -4  10  14       35.89       41.25      8.20 o
  -3  10  14        6.28       11.42      6.41 o
  -2  10  14       71.53       64.74      7.18 o
  -1  10  14       16.16       20.96      5.27 o
   0  10  14       42.32       39.27      4.96 o
   1  10  14       15.77       14.35      3.85 o
   2  10  14       71.18       73.37      6.25 o
   3  10  14        5.96       14.99      4.08 o
   4  10  14       36.35       40.16      6.54 o
   5  10  14        2.54        0.21      4.07 o
   6  10  14        1.36        2.01      4.65 o
  -6  11  14       36.13       51.91      9.17 o
  -5  11  14        7.93        1.33      5.84 o
  -4  11  14        9.51       12.79      6.74 o
  -3  11  14       19.56       28.86      8.00 o
  -2  11  14       13.71       15.25      5.11 o
  -1  11  14       21.12       19.67      5.46 o
   0  11  14       77.05       68.75      6.08 o
   1  11  14       21.67       28.71      4.68 o
   2  11  14       13.48       15.79      5.19 o
   3  11  14       20.32       27.42      4.93 o
   4  11  14        9.50        5.28      4.69 o
   5  11  14        7.90       16.10      5.29 o
   6  11  14       35.65       41.84      6.99 o
  -5  12  14       22.10       29.79      8.27 o
  -4  12  14        6.19        2.92      6.18 o
  -3  12  14       12.26        0.80      5.91 o
  -2  12  14        2.62       -4.77      4.77 o
  -1  12  14        1.69        3.47      3.84 o
   0  12  14        0.82        5.60      4.06 o
   1  12  14        1.79       -1.82      3.48 o
   2  12  14        2.63        1.21      3.49 o
   3  12  14       12.12       21.86      4.67 o
   4  12  14        6.16        3.73      4.90 o
   5  12  14       22.56       16.41      5.67 o
  -5  13  14        3.85        4.45      6.97 o
  -4  13  14        2.63        7.27      6.48 o
  -3  13  14        7.43        1.13      6.04 o
  -2  13  14        6.74        6.76      4.59 o
  -1  13  14        6.98       15.90      5.20 o
   0  13  14        3.78        1.80      4.20 o
   1  13  14        7.49        5.34      4.61 o
   2  13  14        6.42        7.99      4.22 o
   3  13  14        7.58       13.82      5.44 o
   4  13  14        2.49        6.93      5.23 o
   5  13  14        3.58       -3.45      4.51 o
  -4  14  14        6.67       20.66      8.27 o
  -3  14  14       11.50       15.87      7.77 o
  -2  14  14       30.37       41.70      7.17 o
  -1  14  14        0.73       -3.88     12.92 o
   0  14  14        1.79        5.15      9.27 o
   1  14  14        0.79       -1.99      3.96 o
   2  14  14       29.93       31.61      5.60 o
   3  14  14       11.57       18.11      6.09 o
   4  14  14        6.77       10.52      9.36 o
  -3  15  14        6.08       16.01      7.54 o
  -2  15  14        5.43       11.03      6.97 o
  -1  15  14        8.52       11.29      5.53 o
   0  15  14       15.14       15.97      5.75 o
   1  15  14        8.40        5.50     15.48 o
   2  15  14        5.26       10.17      7.36 o
   3  15  14        5.79        4.98      5.53 o
  -2  16  14        9.39       15.61      8.73 o
  -1  16  14        3.85       10.65      5.90 o
   0  16  14        2.41        5.91     10.96 o
   1  16  14        3.94       18.96      6.17 o
   2  16  14        9.25       11.91      5.68 o
   1   0  15       14.62       11.95      2.86 o
   2   0  15      119.49      130.85      6.28 o
   3   0  15       58.09       62.84      5.21 o
   4   0  15       58.97       56.08      6.35 o
   5   0  15        1.19        1.74      3.51 o
   6   0  15        0.01        2.80      4.05 o
   7   0  15       30.96       32.53      5.98 o
  -7   1  15        9.82       22.35     12.55 o
  -6   1  15        4.62        5.20      4.33 o
  -5   1  15       12.67       16.80      4.70 o
  -4   1  15        9.71        8.26      4.55 o
  -3   1  15       11.07        7.20      3.14 o
  -2   1  15      264.58      260.92      8.46 o
  -1   1  15       95.87       93.41      5.07 o
   0   1  15      270.53      269.48      8.62 o
   1   1  15       96.16      100.70      5.22 o
   2   1  15      262.48      247.97      8.32 o
   3   1  15       11.45        5.96      5.35 o
   4   1  15        9.21        4.14      4.25 o
   5   1  15       12.81       14.19      4.47 o
   6   1  15        4.81        7.70      4.26 o
   7   1  15        9.90       19.07      5.21 o
  -7   2  15       14.01        7.21      4.66 o
  -6   2  15        7.15       13.49      4.59 o
  -5   2  15        5.14        2.29      4.38 o
  -4   2  15       46.88       48.40      6.46 o
  -3   2  15       30.56       34.97      4.27 o
  -2   2  15       65.79       65.16      4.96 o
  -1   2  15       25.94       29.63      3.41 o
   0   2  15      550.91      539.50     13.69 o
   1   2  15       26.89       31.67      3.50 o
   2   2  15       66.24       68.79      4.58 o
   3   2  15       30.62       32.95      4.39 o
   4   2  15       46.28       43.03      9.05 o
   5   2  15        5.57        6.43      3.73 o
   6   2  15        7.10        5.62      6.71 o
   7   2  15       14.11       11.36      4.98 o
  -7   3  15       11.02       12.83      4.95 o
  -6   3  15        8.82       10.29      4.29 o
  -5   3  15       32.26       39.41      5.83 o
  -4   3  15       22.56       21.80      4.86 o
  -3   3  15       33.27       30.45      5.13 o
  -2   3  15      264.62      249.55      8.26 o
  -1   3  15      117.38      121.68      5.79 o
   0   3  15       13.30       11.16      3.93 o
   1   3  15      114.74      118.99      5.79 o
   2   3  15      260.36      241.56      8.18 o
   3   3  15       32.51       23.35      4.00 o
   4   3  15       21.96       22.67      4.92 o
   5   3  15       33.10       48.24      6.06 o
   6   3  15        8.86       10.86      4.44 o
   7   3  15       10.77       13.01      4.96 o
  -7   4  15        3.58       -1.43      4.20 o
  -6   4  15        0.67       -1.35      3.78 o
  -5   4  15        1.94        2.99      3.73 o
  -4   4  15       16.29       15.44      4.31 o
  -3   4  15       11.79       13.01      4.36 o
  -2   4  15       91.72       85.74      5.00 o
  -1   4  15       34.29       30.91      3.63 o
   0   4  15      461.44      448.15     13.32 o
   1   4  15       32.23       33.79      3.66 o
   2   4  15       93.22       85.57      5.88 o
   3   4  15       11.99        9.68      3.24 o
   4   4  15       17.20       19.59      4.88 o
   5   4  15        2.25        3.01      3.82 o
   6   4  15        0.62        3.76      4.27 o
   7   4  15        3.41        2.11      4.24 o
  -7   5  15        1.27        6.74      4.70 o
  -6   5  15        1.22        3.53      4.14 o
  -5   5  15       12.75        6.23      6.16 o
  -4   5  15        2.07        3.62      3.91 o
  -3   5  15       45.81       36.92      5.55 o
  -2   5  15       11.81       12.13      2.95 o
  -1   5  15       10.42       11.63      2.99 o
   0   5  15       83.77       81.02      4.95 o
   1   5  15       11.33       18.62      3.81 o
   2   5  15       11.38       14.64      5.30 o
   3   5  15       44.74       41.70      4.63 o
   4   5  15        2.18        0.52      3.46 o
   5   5  15       12.46       13.81      4.50 o
   6   5  15        1.33        0.40      3.80 o
   7   5  15        1.11        6.23      4.41 o
  -7   6  15        1.28        3.27      6.43 o
  -6   6  15        9.83       10.83      4.80 o
  -5   6  15        4.95       10.48      4.93 o
  -4   6  15       47.44       51.30      6.34 o
  -3   6  15        3.21        5.11      4.03 o
  -2   6  15       25.74       26.97      3.59 o
  -1   6  15       22.64       21.21      3.32 o
   0   6  15       13.57       12.52      2.96 o
   1   6  15       22.65       24.82      4.45 o
   2   6  15       26.57       30.00      4.39 o
   3   6  15        2.81       -2.20      2.98 o
   4   6  15       48.02       37.77      5.89 o
   5   6  15        5.22        1.10      8.98 o
   6   6  15       10.08       11.25      4.75 o
   7   6  15        1.28        3.35      4.24 o
  -7   7  15        0.74       -1.13      5.55 o
  -6   7  15       10.89       10.96      4.83 o
  -5   7  15        1.54        0.26      4.23 o
  -4   7  15        1.00       -0.69      3.57 o
  -3   7  15        9.71       15.34      4.71 o
  -2   7  15       55.46       51.70      5.91 o
  -1   7  15       34.04       41.24      4.07 o
   0   7  15        2.57       -1.07      2.45 o
   1   7  15       33.58       35.37      3.81 o
   2   7  15       55.11       52.95      5.24 o
   3   7  15        9.69       15.10      3.90 o
   4   7  15        1.20        6.46      4.20 o
   5   7  15        1.61       -2.74      7.65 o
   6   7  15       11.07       18.35      5.17 o
   7   7  15        0.80       -2.71      3.70 o
  -6   8  15        8.02       21.09      7.24 o
  -5   8  15       16.58       12.65     10.06 o
  -4   8  15       25.42       29.23      5.55 o
  -3   8  15       13.21       16.12      4.93 o
  -2   8  15       20.95       16.77      6.51 o
  -1   8  15       45.59       47.86      4.46 o
   0   8  15       26.79       29.61      3.76 o
   1   8  15       44.32       37.17      4.68 o
   2   8  15       19.88       14.66      3.78 o
   3   8  15       13.31        6.82      3.57 o
   4   8  15       25.60       28.39      5.87 o
   5   8  15       17.15       20.73      5.58 o
   6   8  15        7.99        6.11      4.95 o
  -6   9  15       11.73       11.89      6.58 o
  -5   9  15        7.69       12.39      6.28 o
  -4   9  15       12.58       16.31      6.54 o
  -3   9  15       56.58       70.82      7.59 o
  -2   9  15        4.60        1.83      3.30 o
  -1   9  15        6.05        2.10      3.17 o
   0   9  15        5.19       -2.35      2.35 o
   1   9  15        6.35       11.69      3.63 o
   2   9  15        4.81        9.40      3.55 o
   3   9  15       55.42       61.55      6.04 o
   4   9  15       12.29       10.76      4.62 o
   5   9  15        7.58        4.19      4.82 o
   6   9  15       11.77       15.99      5.25 o
  -6  10  15        1.45       -2.22      5.41 o
  -5  10  15        6.41        2.26      5.71 o
  -4  10  15       13.09       22.05      7.31 o
  -3  10  15       37.90       36.80      8.53 o
  -2  10  15       44.20       45.91      9.76 o
  -1  10  15       47.79       36.73      6.04 o
   0  10  15       11.52        6.45      3.65 o
   1  10  15       46.90       49.20      5.50 o
   2  10  15       43.52       39.35      7.85 o
   3  10  15       37.62       41.77      6.85 o
   4  10  15       13.36       14.18      5.40 o
   5  10  15        6.61        0.88     11.44 o
   6  10  15        1.54       -3.96      3.96 o
  -5  11  15       12.72       17.87      7.31 o
  -4  11  15       14.44       27.20      8.10 o
  -3  11  15       12.22        7.90      6.64 o
  -2  11  15       36.79       40.26      7.77 o
  -1  11  15       18.70       18.09      5.53 o
   0  11  15       21.11       15.61      5.24 o
   1  11  15       18.56       16.36      4.28 o
   2  11  15       37.71       39.08      5.42 o
   3  11  15       12.16       10.52      5.17 o
   4  11  15       14.42       26.24     10.20 o
   5  11  15       12.60       20.74      6.05 o
  -5  12  15        8.18       15.57      7.11 o
  -4  12  15       18.87       31.28      8.57 o
  -3  12  15        0.08       -5.35      5.35 o
  -2  12  15        8.88        5.57      5.01 o
  -1  12  15        5.69        3.59      4.61 o
   0  12  15        6.65        1.19     10.36 o
   1  12  15        5.99        8.48      4.02 o
   2  12  15        9.07        7.60      5.18 o
   3  12  15        0.06       -6.46      6.46 o
   4  12  15       18.93       25.98      6.30 o
   5  12  15        8.38       17.56      5.82 o
  -4  13  15        1.10        7.64      6.48 o
  -3  13  15       12.65       17.30      7.57 o
  -2  13  15        4.32        8.00      6.67 o
  -1  13  15        1.86       -1.82      6.06 o
   0  13  15        4.11       -0.66      4.36 o
   1  13  15        1.69       -0.02      4.41 o
   2  13  15        4.49        2.47      3.85 o
   3  13  15       12.94       16.03      8.37 o
   4  13  15        1.14        5.85      5.33 o
  -3  14  15       16.81        6.21      7.84 o
  -2  14  15        3.45       12.65      7.80 o
  -1  14  15        5.26        3.23      4.85 o
   0  14  15        0.10        3.44      4.85 o
   1  14  15        5.19       10.00     11.21 o
   2  14  15        3.39        3.95      5.20 o
   3  14  15       16.72       12.76     12.32 o
  -2  15  15        8.10       13.78      8.73 o
  -1  15  15        4.27        2.99     10.59 o
   0  15  15        0.61       -1.48      4.42 o
   1  15  15        4.18        8.85      8.83 o
   2  15  15        7.86       11.89      5.95 o
   0  16  15        7.57       19.76      6.33 o
   0   0  16       28.84       21.56      4.62 o
   1   0  16       60.93       61.24      6.30 o
   2   0  16        2.02        0.21      2.48 o
   3   0  16       19.36       19.21      4.71 o
   4   0  16       11.22       15.58      4.82 o
   5   0  16        0.93        4.39      3.97 o
   6   0  16       16.71       28.13      7.87 o
   7   0  16        1.24       -2.77      4.02 o
  -7   1  16        3.16        9.31      4.91 o
  -6   1  16        9.96       11.80      4.96 o
  -5   1  16        3.84        1.45      3.83 o
  -4   1  16        5.92        8.36      4.25 o
  -3   1  16       78.07       73.67     17.48 o
  -2   1  16       22.90       25.40      3.45 o
  -1   1  16       67.83       74.35      5.39 o
   0   1  16        0.41        1.23      2.48 o
   1   1  16       66.98       63.15      4.61 o
   2   1  16       23.46       26.74      3.40 o
   3   1  16       78.86       76.66      5.84 o
   4   1  16        6.27        5.81      3.74 o
   5   1  16        3.79        8.20      4.12 o
   6   1  16        9.92       12.25      4.69 o
   7   1  16        3.07        9.12      4.70 o
  -7   2  16        2.47        4.12      4.52 o
  -6   2  16        3.24        7.03      5.60 o
  -5   2  16       17.74       20.08      5.15 o
  -4   2  16        3.27       -1.45      5.84 o
  -3   2  16       20.50       28.18      7.67 o
  -2   2  16       40.12       44.02      4.07 o
  -1   2  16      218.09      226.96      8.11 o
   0   2  16       56.13       46.38      4.08 o
   1   2  16      220.82      226.22      8.10 o
   2   2  16       40.48       43.13      3.95 o
   3   2  16       20.61       19.98      4.05 o
   4   2  16        3.51        1.99      3.63 o
   5   2  16       18.17       20.30      5.03 o
   6   2  16        3.13        2.48      4.15 o
   7   2  16        2.39       -3.61      3.98 o
  -7   3  16        3.00        9.26      5.55 o
  -6   3  16       11.66       21.22      5.43 o
  -5   3  16        8.44        9.30      4.24 o
  -4   3  16       10.19        0.56      3.79 o
  -3   3  16      174.39      169.22     10.46 o
  -2   3  16       36.32       32.91      3.67 o
  -1   3  16       27.51       29.21      3.58 o
   0   3  16        7.48       11.39      2.98 o
   1   3  16       27.01       23.20      3.48 o
   2   3  16       35.08       28.17      4.20 o
   3   3  16      176.11      185.31      8.71 o
   4   3  16        9.78        6.23      3.96 o
   5   3  16        8.26        1.53      3.85 o
   6   3  16       11.51       14.40     11.62 o
   7   3  16        2.85        2.40      6.36 o
  -7   4  16        1.11        8.41      4.65 o
  -6   4  16        0.67       -0.04      7.82 o
  -5   4  16        4.18        4.50      8.45 o
  -4   4  16        8.70       12.22      4.44 o
  -3   4  16       43.68       33.62      5.66 o
  -2   4  16       24.83       26.67      3.64 o
  -1   4  16      100.27       90.77      5.34 o
   0   4  16       11.38       13.94      5.49 o
   1   4  16      101.21       99.42      5.44 o
   2   4  16       24.19       22.19      4.02 o
   3   4  16       43.98       48.00      5.07 o
   4   4  16        8.33        7.34      3.98 o
   5   4  16        4.22        2.57      3.80 o
   6   4  16        0.57       -1.96      4.80 o
   7   4  16        1.12        7.81      4.53 o
  -7   5  16        0.32       -0.79      4.09 o
  -6   5  16        1.50       -0.02      7.02 o
  -5   5  16        2.87        1.88      3.93 o
  -4   5  16        5.61       -0.55      3.82 o
  -3   5  16       33.77       35.67      5.69 o
  -2   5  16       34.61       37.42      3.97 o
  -1   5  16        6.86       -0.23      2.51 o
   0   5  16        0.03       -2.30      2.30 o
   1   5  16        6.54        2.97      2.51 o
   2   5  16       33.07       28.92      4.42 o
   3   5  16       32.84       33.19      4.80 o
   4   5  16        5.42        9.07      4.35 o
   5   5  16        2.98        1.27      3.76 o
   6   5  16        1.40       -2.12      3.96 o
   7   5  16        0.27       -2.94      6.28 o
  -6   6  16        0.96        2.93      5.00 o
  -5   6  16        6.16        2.94      4.39 o
  -4   6  16        8.54        1.36      3.77 o
  -3   6  16       17.06       15.11      4.87 o
  -2   6  16        2.07        3.17      3.05 o
  -1   6  16       26.83       29.92      3.83 o
   0   6  16       13.39       11.02      2.98 o
   1   6  16       26.38       34.95      4.71 o
   2   6  16        2.12        2.06      3.05 o
   3   6  16       16.95       16.06      4.09 o
   4   6  16        8.23        6.12      4.21 o
   5   6  16        6.45       -1.09      6.24 o
   6   6  16        0.90       -1.67      3.78 o
   7   6  16        2.42       -3.42      4.98 o
  -6   7  16        2.06        4.13      4.65 o
  -5   7  16        8.42        5.36      4.67 o
  -4   7  16        4.14       -2.52      3.87 o
  -3   7  16       52.89       52.00      6.75 o
  -2   7  16        5.56       10.47      3.66 o
  -1   7  16        3.42        6.51      2.88 o
   0   7  16       32.25       35.44      4.14 o
   1   7  16        3.02       -2.81      2.81 o
   2   7  16        5.79       10.58      3.76 o
   3   7  16       52.59       55.20      6.07 o
   4   7  16        4.19        5.32      4.31 o
   5   7  16        8.30        5.75      4.73 o
   6   7  16        1.99        4.68      4.48 o
  -6   8  16        2.86        1.26      6.11 o
  -5   8  16        6.74       11.51      4.93 o
  -4   8  16       22.57       24.48      9.53 o
  -3   8  16       10.54        9.84      4.78 o
  -2   8  16       34.68       34.77      7.06 o
  -1   8  16       11.73        6.41      3.42 o
   0   8  16       56.40       66.25      7.92 o
   1   8  16       11.97       13.30      3.75 o
   2   8  16       34.63       35.90      4.99 o
   3   8  16       10.21       13.72      4.10 o
   4   8  16       23.28       20.28      5.59 o
   5   8  16        6.85        6.11      5.73 o
   6   8  16        3.14        6.35      4.76 o
  -6   9  16        0.53        4.38      6.11 o
  -5   9  16        7.83       21.32      7.44 o
  -4   9  16        3.54        0.26      5.50 o
  -3   9  16        7.99       14.76      5.36 o
  -2   9  16       38.63       53.28      8.03 o
  -1   9  16        3.01        4.23      3.48 o
   0   9  16       37.41       31.87      4.86 o
   1   9  16        3.13        4.85      4.42 o
   2   9  16       38.45       56.82      6.02 o
   3   9  16        7.85        7.40      4.77 o
   4   9  16        3.55       -1.30      4.27 o
   5   9  16        7.80        3.10      6.58 o
   6   9  16        0.50        5.13      4.79 o
  -5  10  16        3.42       11.19      6.41 o
  -4  10  16       18.78       22.05      7.84 o
  -3  10  16        2.04        5.18      6.51 o
  -2  10  16        0.50       -0.81      7.77 o
  -1  10  16       22.79       25.63      5.84 o
   0  10  16       16.15       27.28      4.66 o
   1  10  16       22.43       30.15      4.97 o
   2  10  16        0.55        2.87      3.64 o
   3  10  16        2.04        9.67      5.00 o
   4  10  16       18.99       32.17      6.71 o
   5  10  16        3.47       -1.64      5.71 o
  -5  11  16        0.92        4.02      6.01 o
  -4  11  16        2.16       -5.18      5.48 o
  -3  11  16       35.85       32.01      8.90 o
  -2  11  16        2.70        4.95     13.13 o
  -1  11  16       15.71       17.11      5.76 o
   0  11  16        5.55       11.65      5.13 o
   1  11  16       15.66       15.77      4.30 o
   2  11  16        2.59       10.26      8.24 o
   3  11  16       35.23       41.24      7.24 o
   4  11  16        2.21        8.44      5.29 o
   5  11  16        0.89       -0.35      4.79 o
  -4  12  16        2.76        7.57      7.01 o
  -3  12  16       15.51       23.68      8.77 o
  -2  12  16        3.50        3.15      6.87 o
  -1  12  16       13.60       13.96      9.22 o
   0  12  16        0.00        1.91      4.26 o
   1  12  16       13.41       10.11      5.07 o
   2  12  16        3.34        6.85      4.07 o
   3  12  16       15.30       13.17      5.89 o
   4  12  16        2.81        2.20      5.25 o
  -4  13  16        2.32        1.93      6.34 o
  -3  13  16        4.01        9.80      6.91 o
  -2  13  16        6.66       15.18      7.94 o
  -1  13  16        2.00       -4.52      4.96 o
   0  13  16        0.19       10.10      4.95 o
   1  13  16        2.02        3.31      4.46 o
   2  13  16        6.61        9.53      4.69 o
   3  13  16        3.97        2.37     11.12 o
   4  13  16        2.47        0.23      6.94 o
  -3  14  16        2.27        4.78      7.34 o
  -2  14  16        2.91       15.91      8.57 o
  -1  14  16        1.26        5.06      6.34 o
   0  14  16       11.56       27.76      6.41 o
   1  14  16        1.33       -0.11      6.44 o
   2  14  16        2.82        5.09      5.43 o
   3  14  16        2.28       -3.59      9.78 o
  -1  15  16        8.82        6.66      5.68 o
   0  15  16        0.14       -5.30      7.14 o
   1  15  16        8.81       24.07      6.62 o
   1   0  17       33.46       27.93      4.27 o
   2   0  17        9.31        6.45      3.32 o
   3   0  17       17.43        8.67      5.41 o
   4   0  17        0.07       -1.15      3.89 o
   5   0  17       47.86       62.19      7.84 o
   6   0  17        1.13       -0.15      4.34 o
   7   0  17       14.90       18.67     10.86 o
  -7   1  17        6.30       15.08      8.10 o
  -6   1  17        1.47        3.71      4.64 o
  -5   1  17        1.26        4.34      4.96 o
  -4   1  17        7.25        3.81      7.74 o
  -3   1  17       51.65       58.58      6.84 o
  -2   1  17       57.32       49.87      4.41 o
  -1   1  17       18.80       18.92      3.30 o
   0   1  17        2.76       -0.34      2.30 o
   1   1  17       19.61       16.47      3.29 o
   2   1  17       59.08       66.07      5.50 o
   3   1  17       52.01       61.43     13.80 o
   4   1  17        7.10        8.83      4.48 o
   5   1  17        1.33       -3.90      3.90 o
   6   1  17        1.45       -4.12      4.12 o
   7   1  17        6.23        3.62      4.68 o
  -7   2  17        4.03        2.37      4.65 o
  -6   2  17       11.39       13.86      6.41 o
  -5   2  17        8.31       -1.63      5.81 o
  -4   2  17       11.47        9.41      4.42 o
  -3   2  17        4.07        6.55      4.87 o
  -2   2  17        1.70       -0.43      2.48 o
  -1   2  17        3.02        9.00      4.27 o
   0   2  17       60.83       63.67      4.71 o
   1   2  17        3.12        8.17      2.78 o
   2   2  17        1.42        0.23      2.97 o
   3   2  17        4.09        2.88      4.15 o
   4   2  17       11.83        7.45      4.36 o
   5   2  17        8.03       13.30      4.81 o
   6   2  17       11.34       14.30     11.21 o
   7   2  17        3.95        6.73      5.71 o
  -7   3  17        0.85        1.30      4.51 o
  -6   3  17        2.96        7.68      4.82 o
  -5   3  17        3.02        1.78      4.19 o
  -4   3  17        6.48        3.23      4.45 o
  -3   3  17       43.38       50.49      7.31 o
  -2   3  17       75.27       75.36      5.93 o
  -1   3  17       66.62       63.17      5.22 o
   0   3  17       55.92       58.47      4.71 o
   1   3  17       65.64       62.81      4.75 o
   2   3  17       76.94       79.23      6.04 o
   3   3  17       43.01       27.06      5.41 o
   4   3  17        6.62        9.74      5.56 o
   5   3  17        3.09        0.62      4.15 o
   6   3  17        2.90        7.68      4.71 o
   7   3  17        0.80       -3.97      3.97 o
  -6   4  17        2.66        0.32      4.27 o
  -5   4  17        0.67       -3.51      3.51 o
  -4   4  17        6.44        1.24      4.00 o
  -3   4  17        1.76        0.27      3.62 o
  -2   4  17       12.69       15.44      3.84 o
  -1   4  17      127.85      140.79      6.62 o
   0   4  17       48.54       47.17      4.37 o
   1   4  17      128.40      133.04      7.10 o
   2   4  17       12.58        9.90      3.57 o
   3   4  17        1.75       -1.82      4.32 o
   4   4  17        6.56        9.44      4.47 o
   5   4  17        0.85       -1.15      3.83 o
   6   4  17        2.50        8.53      4.67 o
  -6   5  17        4.75        6.38     11.03 o
  -5   5  17        2.48        2.63      4.68 o
  -4   5  17        7.04        5.54      4.34 o
  -3   5  17       27.61       18.70      5.17 o
  -2   5  17        5.87        4.28      3.44 o
  -1   5  17       29.31       26.06      5.74 o
   0   5  17       25.00       27.06      3.82 o
   1   5  17       28.54       29.76      4.47 o
   2   5  17        5.91        9.75      3.67 o
   3   5  17       26.95       27.33      5.73 o
   4   5  17        6.92        8.65      7.36 o
   5   5  17        2.36       -3.42      4.67 o
   6   5  17        4.71        7.94      4.88 o
  -6   6  17        0.87        2.28     10.34 o
  -5   6  17        3.59        1.38      4.41 o
  -4   6  17       15.70       22.79      8.47 o
  -3   6  17        4.71        5.75      7.54 o
  -2   6  17       24.44       26.66      4.59 o
  -1   6  17        9.98        8.72      3.14 o
   0   6  17       32.72       33.21      4.06 o
   1   6  17       10.04        5.44      5.34 o
   2   6  17       25.01       26.98      5.84 o
   3   6  17        4.69       -0.85      5.01 o
   4   6  17       16.03       11.11      4.85 o
   5   6  17        3.62        6.91      4.54 o
   6   6  17        0.92       -2.35      4.19 o
  -6   7  17        1.90       -1.26      4.43 o
  -5   7  17        6.63        4.14      4.63 o
  -4   7  17        8.66       11.55      6.61 o
  -3   7  17       25.56       26.78      5.81 o
  -2   7  17       24.70       25.42      4.78 o
  -1   7  17        2.36        4.09      3.90 o
   0   7  17        6.45        7.14      2.95 o
   1   7  17        2.41        0.59      3.52 o
   2   7  17       24.71       28.63      4.80 o
   3   7  17       26.07       14.55      5.23 o
   4   7  17        8.31       18.43      5.44 o
   5   7  17        6.82       11.34      6.11 o
   6   7  17        1.91        3.21      4.61 o
  -6   8  17        2.19       -0.10      6.18 o
  -5   8  17       15.59       12.09      5.12 o
  -4   8  17        0.69        4.27      4.59 o
  -3   8  17        8.52        5.92      4.57 o
  -2   8  17        0.13        1.38      3.39 o
  -1   8  17       45.57       53.70      5.71 o
   0   8  17        7.78       10.14      3.74 o
   1   8  17       45.66       48.50      5.59 o
   2   8  17        0.14       -0.20      3.37 o
   3   8  17        8.69        5.95      4.95 o
   4   8  17        0.79        3.84      4.80 o
   5   8  17       16.19       19.55      5.80 o
   6   8  17        2.06       -2.79      7.92 o
  -5   9  17        5.69       18.23      7.70 o
  -4   9  17        2.65       -1.16      7.14 o
  -3   9  17       35.49       35.61      6.97 o
  -2   9  17        5.63        6.78      4.78 o
  -1   9  17        8.31        4.83      3.83 o
   0   9  17        0.58        0.77      3.43 o
   1   9  17        7.81        8.97      3.90 o
   2   9  17        5.62       12.19      6.25 o
   3   9  17       35.64       31.30      6.71 o
   4   9  17        2.60        0.95      4.92 o
   5   9  17        5.85        3.26      4.82 o
  -5  10  17        1.87        5.55      6.28 o
  -4  10  17       13.81        6.91      6.67 o
  -3  10  17        2.93       10.56      7.21 o
  -2  10  17        7.87        9.70      6.97 o
  -1  10  17       10.96       22.61      5.67 o
   0  10  17       12.06       18.28     13.77 o
   1  10  17       11.03        8.67      4.16 o
   2  10  17        7.89       15.02      6.22 o
   3  10  17        2.90       -2.92      4.43 o
   4  10  17       13.83        5.38      6.21 o
   5  10  17        2.06        7.62     10.61 o
  -4  11  17       12.36       11.03      7.57 o
  -3  11  17        1.42       -0.40      6.31 o
  -2  11  17       28.52       32.68      9.40 o
  -1  11  17        1.75       -4.16      4.16 o
   0  11  17        1.06        6.23      7.72 o
   1  11  17        1.74        5.69      4.01 o
   2  11  17       27.94       28.30      5.32 o
   3  11  17        1.49        2.28      4.64 o
   4  11  17       11.87       12.30      5.92 o
  -4  12  17        6.31       13.15      7.07 o
  -3  12  17        5.36        9.00      7.57 o
  -2  12  17        6.65        8.53      7.57 o
  -1  12  17        1.21       -1.58      7.79 o
   0  12  17        7.26        5.63      5.06 o
   1  12  17        1.15       -0.91      4.56 o
   2  12  17        6.49        6.67      5.28 o
   3  12  17        5.26       -1.48      9.36 o
   4  12  17        6.36        9.34      5.70 o
  -3  13  17       15.70       12.39      8.70 o
  -2  13  17        3.88        0.76      7.17 o
  -1  13  17        1.53        3.65     10.46 o
   0  13  17        0.17       -0.91      5.05 o
   1  13  17        1.36        5.59      5.20 o
   2  13  17        3.82        2.31      4.84 o
   3  13  17       16.07       11.84      6.49 o
  -1  14  17        1.40       -3.87      8.04 o
   0  14  17        2.21       13.56      5.88 o
   1  14  17        1.39        5.22      5.49 o
   0   0  18        3.58       -3.29      4.77 o
   1   0  18        0.29        0.45      2.52 o
   2   0  18        0.98        0.78      3.47 o
   3   0  18       24.44       20.51      5.42 o
   4   0  18       96.39      106.59     11.32 o
   5   0  18        7.42        7.66      4.88 o
   6   0  18        1.92        2.00      4.74 o
  -6   1  18        6.86        3.12      5.51 o
  -5   1  18        5.71        3.08      5.46 o
  -4   1  18       14.13       10.39      4.86 o
  -3   1  18        9.46        3.25      4.21 o
  -2   1  18       30.08       42.70      5.06 o
  -1   1  18       24.43       23.04      3.57 o
   0   1  18       42.88       36.68      4.11 o
   1   1  18       25.20       19.11      4.70 o
   2   1  18       30.67       30.27      4.64 o
   3   1  18        9.69       17.24      4.99 o
   4   1  18       14.59       12.56      4.86 o
   5   1  18        5.55       15.16      5.13 o
   6   1  18        6.99        8.52      9.63 o
  -6   2  18        0.78       -2.63      4.08 o
  -5   2  18        1.68       -4.16      4.16 o
  -4   2  18       31.47       23.24      5.91 o
  -3   2  18        5.09       -1.40      4.08 o
  -2   2  18        9.09       10.99      3.74 o
  -1   2  18        0.77       -1.17      2.45 o
   0   2  18       13.63       15.81      3.27 o
   1   2  18        0.51       -2.31      2.31 o
   2   2  18        9.56        0.21      3.30 o
   3   2  18        5.13        9.97      4.55 o
   4   2  18       31.76       25.05      5.98 o
   5   2  18        1.94        7.40      4.76 o
   6   2  18        0.82        4.87      4.65 o
  -6   3  18        2.91        1.73      4.41 o
  -5   3  18        1.74        9.70      4.85 o
  -4   3  18       29.13       21.20      5.56 o
  -3   3  18       17.67       17.65      5.18 o
  -2   3  18        7.72        9.08      4.96 o
  -1   3  18       20.11       20.29      3.56 o
   0   3  18       67.62       56.81      4.78 o
   1   3  18       20.08       15.69      3.80 o
   2   3  18        7.47        9.48      3.78 o
   3   3  18       17.87       21.00      5.35 o
   4   3  18       28.85       26.00      5.83 o
   5   3  18        1.87        6.13      4.39 o
   6   3  18        3.02        5.45      8.34 o
  -6   4  18        3.99        9.85      4.99 o
  -5   4  18        0.11       -0.30      4.19 o
  -4   4  18        3.39       -3.89      3.92 o
  -3   4  18       13.32       16.27      5.24 o
  -2   4  18       33.74       27.36      5.67 o
  -1   4  18        5.61        4.85      2.86 o
   0   4  18      103.23      109.96      6.77 o
   1   4  18        5.81        3.53      3.38 o
   2   4  18       33.97       37.30      5.11 o
   3   4  18       13.04        8.11      4.85 o
   4   4  18        3.63       -0.32      6.92 o
   5   4  18        0.09       -6.04      6.04 o
   6   4  18        3.96        6.20      4.89 o
  -6   5  18        0.69       -2.03      4.35 o
  -5   5  18        6.04        4.28      4.79 o
  -4   5  18       14.89       11.90      6.43 o
  -3   5  18        8.41        7.49      4.57 o
  -2   5  18       13.76       10.24      4.82 o
  -1   5  18       20.88       27.31      3.94 o
   0   5  18       18.72       16.44      3.64 o
   1   5  18       20.48       14.91      4.18 o
   2   5  18       13.59       10.25      3.94 o
   3   5  18        8.40       -0.42      4.32 o
   4   5  18       14.29       23.36     10.15 o
   5   5  18        6.02        9.47      5.43 o
   6   5  18        0.71        2.46      4.79 o
  -6   6  18        1.63       -4.29      4.50 o
  -5   6  18        0.13       -4.10      4.10 o
  -4   6  18        1.40        1.72      5.23 o
  -3   6  18        6.59        5.59      4.62 o
  -2   6  18        6.51        8.92      4.98 o
  -1   6  18       34.35       31.85      5.47 o
   0   6  18       14.87        6.97      5.23 o
   1   6  18       34.89       35.00      4.97 o
   2   6  18        6.29        6.77      5.81 o
   3   6  18        6.54       -2.06      6.38 o
   4   6  18        1.42        0.42      4.30 o
   5   6  18        0.08        4.10      9.93 o
   6   6  18        1.52        6.65      4.79 o
  -5   7  18        0.44       -3.71      4.38 o
  -4   7  18        1.46        6.48      4.68 o
  -3   7  18       29.62       29.89      6.18 o
  -2   7  18        4.58       11.64      4.77 o
  -1   7  18        4.35       11.58      4.13 o
   0   7  18        0.32        5.07      3.38 o
   1   7  18        4.24        6.07      3.64 o
   2   7  18        4.71       -0.50      3.42 o
   3   7  18       29.32       36.87      6.62 o
   4   7  18        1.54        1.13      7.17 o
   5   7  18        0.39       -0.65      4.41 o
  -5   8  18        1.86        3.49      4.83 o
  -4   8  18        3.08        2.26      6.63 o
  -3   8  18        0.63       -3.29      4.50 o
  -2   8  18        4.65        4.13     10.88 o
  -1   8  18        4.03        1.20      3.50 o
   0   8  18       37.42       44.84      5.52 o
   1   8  18        4.02        0.95      3.60 o
   2   8  18        4.90       -3.58      3.64 o
   3   8  18        0.68       -1.44      4.33 o
   4   8  18        3.25        6.01      4.79 o
   5   8  18        1.76        9.31      7.95 o
  -5   9  18        4.58        4.72      6.44 o
  -4   9  18        2.44        2.90      4.72 o
  -3   9  18        3.11        1.55      4.65 o
  -2   9  18       10.35       10.36      5.43 o
  -1   9  18        3.59        4.35      4.87 o
   0   9  18       40.29       50.42      7.01 o
   1   9  18        3.53        7.66      3.96 o
   2   9  18       10.22       10.23      7.83 o
   3   9  18        2.94        2.66      5.91 o
   4   9  18        2.54        8.72      4.98 o
   5   9  18        4.56       15.57      8.77 o
  -4  10  18        2.23        8.77      6.58 o
  -3  10  18        2.98        9.66      6.87 o
  -2  10  18       10.83        4.85      6.61 o
  -1  10  18        5.47        6.94      5.08 o
   0  10  18       26.74       33.33      9.96 o
   1  10  18        5.43        6.92      4.09 o
   2  10  18       10.86        5.72      4.32 o
   3  10  18        2.87        2.44      5.32 o
   4  10  18        2.25        4.12      5.28 o
  -3  11  18        8.32        1.79      7.31 o
  -2  11  18        0.99       -6.34      6.34 o
  -1  11  18        9.35        9.49      5.56 o
   0  11  18        7.54       10.34      5.38 o
   1  11  18        9.16       12.49      5.35 o
   2  11  18        0.96       -4.45      4.45 o
   3  11  18        7.95        8.58      5.39 o
  -3  12  18        1.56       -1.59      6.67 o
  -2  12  18        7.39       -6.31      6.31 o
  -1  12  18        5.69       10.51      5.46 o
   0  12  18        0.10        9.42      5.34 o
   1  12  18        5.63       -2.04      8.98 o
   2  12  18        7.09        5.94      7.14 o
   3  12  18        1.60        8.88      5.87 o
  -1  13  18        3.94        6.01      7.37 o
   0  13  18        0.06       -2.30      4.78 o
   1  13  18        4.01       10.64      5.58 o
   1   0  19        9.93       17.89      3.54 o
   2   0  19       58.43       44.50     11.04 o
   3   0  19        4.32        1.60      4.51 o
   4   0  19        6.22       13.26      5.28 o
   5   0  19        0.84       -0.10      4.67 o
   6   0  19        6.33        6.51      4.98 o
  -6   1  19        7.02       10.44      5.33 o
  -5   1  19        2.32       -0.53      8.95 o
  -4   1  19       17.01       15.67      7.21 o
  -3   1  19       11.37        9.13      4.66 o
  -2   1  19        2.55        1.18      4.21 o
  -1   1  19        2.26        0.16      2.53 o
   0   1  19       36.68       42.88      4.47 o
   1   1  19        2.37       -2.10      2.92 o
   2   1  19        2.33       -0.58      4.87 o
   3   1  19       11.59       12.42      5.01 o
   4   1  19       17.14       28.07      6.19 o
   5   1  19        2.53        3.48      4.87 o
   6   1  19        7.03        9.49      6.79 o
  -6   2  19        7.87       10.00      5.44 o
  -5   2  19        4.42        5.97      5.34 o
  -4   2  19        3.30        5.47      5.86 o
  -3   2  19       12.15       16.24      8.42 o
  -2   2  19       17.95       20.57      5.56 o
  -1   2  19        3.86       -1.07      3.25 o
   0   2  19        8.63       10.81      3.26 o
   1   2  19        4.00        4.03      3.21 o
   2   2  19       17.64       19.69      6.76 o
   3   2  19       12.48       16.42      5.32 o
   4   2  19        3.36        6.63      4.80 o
   5   2  19        4.39        9.89      5.38 o
   6   2  19        8.18        7.39      5.07 o
  -6   3  19        0.88        9.13      5.06 o
  -5   3  19        2.85        5.11      4.83 o
  -4   3  19       14.43       15.50      5.23 o
  -3   3  19       18.18       15.69     10.94 o
  -2   3  19       12.04       15.34      5.29 o
  -1   3  19        0.90        1.28      2.98 o
   0   3  19        1.80       -2.52      2.52 o
   1   3  19        0.81       -2.57      3.09 o
   2   3  19       11.61        7.98      3.83 o
   3   3  19       18.08       17.91      5.71 o
   4   3  19       14.67       21.88     10.59 o
   5   3  19        2.86        3.55      4.87 o
   6   3  19        0.85        1.79      4.66 o
  -5   4  19       10.11       12.17      5.36 o
  -4   4  19        4.71        2.63      4.79 o
  -3   4  19        2.00       -1.25      4.63 o
  -2   4  19       12.02        9.82      6.64 o
  -1   4  19       30.39       32.01      4.36 o
   0   4  19       60.73       65.42      5.31 o
   1   4  19       30.35       33.98      5.19 o
   2   4  19       12.56       11.76      4.25 o
   3   4  19        1.98        1.67      4.59 o
   4   4  19        4.55       -4.17      4.17 o
   5   4  19       10.32       21.77      5.99 o
  -5   5  19        0.38       -1.50      4.30 o
  -4   5  19       21.42       12.19      7.07 o
  -3   5  19       18.33       33.72      6.61 o
  -2   5  19       31.30       21.63      6.28 o
  -1   5  19        5.48        6.71      3.66 o
   0   5  19        8.66       19.16      4.53 o
   1   5  19        5.29       -1.98      3.18 o
   2   5  19       31.22       27.76      4.99 o
   3   5  19       18.09       14.90      5.83 o
   4   5  19       21.67       26.16      6.66 o
   5   5  19        0.35       -4.45      7.36 o
  -5   6  19        0.90        2.50      5.10 o
  -4   6  19        0.85       16.43      5.72 o
  -3   6  19        6.23        3.45      4.89 o
  -2   6  19       19.59       19.73      7.21 o
  -1   6  19        6.33        8.43      3.89 o
   0   6  19       34.59       30.35      5.07 o
   1   6  19        6.12        3.53      3.63 o
   2   6  19       19.81       18.31      4.82 o
   3   6  19        6.44        6.85      5.20 o
   4   6  19        0.90       -0.22      4.79 o
   5   6  19        0.90       -2.81      4.63 o
  -5   7  19        3.01       -4.68      4.68 o
  -4   7  19       17.35       17.60      6.08 o
  -3   7  19        0.71        0.89      5.58 o
  -2   7  19        9.06        3.16      4.76 o
  -1   7  19        2.64        2.92      4.63 o
   0   7  19        0.09        5.04      3.74 o
   1   7  19        2.74        2.97      3.42 o
   2   7  19        8.89       14.03      5.12 o
   3   7  19        0.64        0.16      4.73 o
   4   7  19       17.27       15.05      6.00 o
   5   7  19        3.27        2.47      4.96 o
  -4   8  19       11.19        8.31      5.41 o
  -3   8  19        5.23        8.74      5.33 o
  -2   8  19        1.98        2.65      4.78 o
  -1   8  19        7.47       17.96      5.51 o
   0   8  19        1.65       -1.38      4.27 o
   1   8  19        7.19        5.24      4.32 o
   2   8  19        1.86        3.93      4.08 o
   3   8  19        5.45       12.00      6.91 o
   4   8  19       10.94       10.52      6.16 o
  -4   9  19        5.23        4.06      5.43 o
  -3   9  19        4.93        8.74      5.12 o
  -2   9  19        4.23        0.33      6.97 o
  -1   9  19        6.76        6.81      5.16 o
   0   9  19        0.47        8.25      4.84 o
   1   9  19        6.60        8.48      4.21 o
   2   9  19        4.30       10.72      4.58 o
   3   9  19        4.67        0.88     15.97 o
   4   9  19        5.02       10.53     12.98 o
  -3  10  19        7.61       17.83      8.24 o
  -2  10  19        1.99        7.14      6.94 o
  -1  10  19        1.32       -0.03      4.41 o
   0  10  19        1.39       -3.31      4.41 o
   1  10  19        1.23        3.44      4.63 o
   2  10  19        2.12        3.78      4.93 o
   3  10  19        7.42       13.76      6.21 o
  -3  11  19        0.75       -6.38      6.38 o
  -2  11  19        3.84       -3.79      6.67 o
  -1  11  19        4.81       -4.02      5.68 o
   0  11  19        3.95       10.48      5.06 o
   1  11  19        4.61        6.62      5.22 o
   2  11  19        3.71        9.76      5.70 o
   3  11  19        0.79       -0.59      5.48 o
  -1  12  19        0.81        7.04      7.31 o
   0  12  19        2.10        1.95      5.30 o
   1  12  19        0.77        2.61      5.53 o
   0   0  20       47.68       73.37     11.41 o
   1   0  20        7.11       12.87      4.12 o
   2   0  20        2.43       -0.60      4.34 o
   3   0  20       16.03       14.43      5.60 o
   4   0  20        6.58        7.69      5.34 o
   5   0  20        3.36        8.43      5.36 o
  -5   1  20        1.37       15.84      5.60 o
  -4   1  20        8.02        7.63      5.16 o
  -3   1  20        4.97        5.18      6.97 o
  -2   1  20        1.68        5.61      4.63 o
  -1   1  20        6.53        6.54      3.58 o
   0   1  20        0.41        2.19      3.79 o
   1   1  20        6.81       11.76      4.14 o
   2   1  20        1.65        0.88      4.06 o
   3   1  20        4.96        9.10      4.98 o
   4   1  20        8.39        8.55      8.47 o
   5   1  20        1.37       -1.53      5.13 o
  -5   2  20        2.48        0.84      4.79 o
  -4   2  20       21.87       28.39      6.66 o
  -3   2  20        3.30       -0.20      4.85 o
  -2   2  20       20.03       26.01      5.95 o
  -1   2  20        4.87        4.74      3.52 o
   0   2  20       16.23       12.59      3.40 o
   1   2  20        4.69        6.09      5.18 o
   2   2  20       20.24       18.12      5.90 o
   3   2  20        3.27       -2.73      6.09 o
   4   2  20       21.60       27.59      6.53 o
   5   2  20        2.52       -0.79      8.25 o
  -5   3  20        2.50        9.43      5.25 o
  -4   3  20       14.65       15.01      5.78 o
  -3   3  20        5.93       13.77      5.54 o
  -2   3  20        1.66       -0.40      4.13 o
  -1   3  20       11.75       11.40      4.21 o
   0   3  20        0.94       -1.07      3.81 o
   1   3  20       11.34        2.99      3.94 o
   2   3  20        1.75        5.05      4.64 o
   3   3  20        6.05       14.07      5.35 o
   4   3  20       14.86       16.15      5.83 o
   5   3  20        2.62        2.85      5.09 o
  -5   4  20        0.13       -0.59      4.40 o
  -4   4  20        7.31        8.64      9.35 o
  -3   4  20        6.20        9.09      5.15 o
  -2   4  20        8.63        9.66      5.18 o
  -1   4  20       30.17       37.79      6.80 o
   0   4  20        1.21       -3.17      3.17 o
   1   4  20       30.90       25.67      5.00 o
   2   4  20        8.59       19.95      5.82 o
   3   4  20        6.31       -1.91      6.39 o
   4   4  20        7.24       19.89      6.06 o
   5   4  20        0.13        5.39      5.11 o
  -5   5  20        5.79        3.99      4.97 o
  -4   5  20        4.33       11.55      5.47 o
  -3   5  20       10.18        6.00      5.29 o
  -2   5  20        4.25       -4.50      4.50 o
  -1   5  20       15.43        5.28      8.29 o
   0   5  20        1.00       -2.34      3.79 o
   1   5  20       14.88        9.38      4.21 o
   2   5  20        4.14        7.05      6.44 o
   3   5  20       10.14       12.64      5.43 o
   4   5  20        4.24       12.32      5.65 o
   5   5  20        5.92       -0.24      4.81 o
  -4   6  20        3.79        9.42      7.09 o
  -3   6  20        2.40        0.09      4.80 o
  -2   6  20        5.64       -4.12      5.16 o
  -1   6  20       21.82       20.66      8.27 o
   0   6  20        0.55        7.85      4.18 o
   1   6  20       21.94       20.30      4.92 o
   2   6  20        5.51        3.77      5.05 o
   3   6  20        2.47       -0.09      4.68 o
   4   6  20        3.94       13.89      5.91 o
  -4   7  20        6.68        2.15      7.92 o
  -3   7  20       11.41       11.30      5.70 o
  -2   7  20        5.74       14.07      5.75 o
  -1   7  20        3.50       14.84      8.14 o
   0   7  20        1.63        8.94      4.92 o
   1   7  20        3.56        2.48      4.03 o
   2   7  20        5.83       13.38      5.53 o
   3   7  20       11.37       11.75      5.70 o
   4   7  20        6.48       15.33      6.25 o
  -4   8  20        5.25        8.55      5.68 o
  -3   8  20        5.01       -0.02      5.24 o
  -2   8  20        9.09       17.53      8.83 o
  -1   8  20        4.22        5.01      7.51 o
   0   8  20        0.10       -1.83      4.49 o
   1   8  20        4.03        3.56      5.49 o
   2   8  20        8.83       17.68      9.25 o
   3   8  20        4.89        4.81      5.71 o
   4   8  20        5.25       -3.69      8.09 o
  -3   9  20        3.50        4.09      5.18 o
  -2   9  20        0.17       -2.66      6.48 o
  -1   9  20        0.83       -0.80      7.17 o
   0   9  20        1.42       -1.99      4.38 o
   1   9  20        0.92        2.79      4.79 o
   2   9  20        0.15       -7.09     10.98 o
   3   9  20        3.38        4.54      5.37 o
  -2  10  20        0.52        6.71      7.44 o
  -1  10  20        0.06       -2.52      5.91 o
   0  10  20        0.18       -3.15      5.00 o
   1  10  20        0.08       -0.20      4.79 o
   2  10  20        0.49       -3.82      4.96 o
  -1  11  20        3.89       -6.71      6.71 o
   0  11  20        4.87        1.75      5.00 o
   1  11  20        3.85       12.39      6.21 o
   1   0  21        3.07        2.70      4.32 o
   2   0  21       17.01       24.78      6.29 o
   3   0  21       21.88       25.24      8.93 o
   4   0  21        2.33        9.80     14.78 o
   5   0  21        5.82        3.22      8.27 o
  -4   1  21        1.18       -5.49      6.58 o
  -3   1  21        5.27       16.39      5.67 o
  -2   1  21        5.10        8.79      5.53 o
  -1   1  21       11.26       16.96      5.23 o
   0   1  21       10.95       19.90      4.76 o
   1   1  21       11.02       12.99      4.34 o
   2   1  21        5.07       14.15      5.80 o
   3   1  21        5.30        8.16      5.57 o
   4   1  21        1.19        3.68      5.16 o
  -4   2  21        1.31        6.01      4.90 o
  -3   2  21       21.95       16.66      6.20 o
  -2   2  21        2.34        1.83      5.00 o
  -1   2  21       16.42       18.56      5.96 o
   0   2  21        0.81        2.23      5.42 o
   1   2  21       16.39       13.01      4.52 o
   2   2  21        2.29       13.03      9.90 o
   3   2  21       21.65       12.55      5.81 o
   4   2  21        1.31        1.79      5.57 o
  -4   3  21        4.42       -2.25      4.78 o
  -3   3  21        3.98        5.89      5.38 o
  -2   3  21        1.82        2.85      5.65 o
  -1   3  21       11.34       13.38      5.49 o
   0   3  21        3.14       10.39      4.06 o
   1   3  21       11.43       10.68      4.29 o
   2   3  21        1.81        1.86      5.09 o
   3   3  21        3.99        1.73      5.19 o
   4   3  21        4.50        7.22      8.65 o
  -4   4  21        0.72       20.05      6.25 o
  -3   4  21        1.10        3.19      5.20 o
  -2   4  21       32.90       30.01      6.99 o
  -1   4  21        7.23        2.02      4.95 o
   0   4  21        1.10       -2.41      3.45 o
   1   4  21        7.18        7.68      4.12 o
   2   4  21       33.62       50.86      7.88 o
   3   4  21        1.10       -4.41      4.41 o
   4   4  21        0.72        2.46      5.61 o
  -4   5  21       10.41       18.91      6.43 o
  -3   5  21        0.32       -4.34      9.28 o
  -2   5  21        3.14       -4.80      4.97 o
  -1   5  21        4.10        1.43      7.11 o
   0   5  21       10.25       13.58      4.45 o
   1   5  21        4.00        2.95      3.96 o
   2   5  21        3.14        9.18      5.20 o
   3   5  21        0.32       -3.69      4.53 o
   4   5  21       10.56       20.02      6.70 o
  -4   6  21        1.05        7.53      5.80 o
  -3   6  21       11.06       13.08      9.07 o
  -2   6  21       12.16       12.15      5.39 o
  -1   6  21        1.63       10.93      7.84 o
   0   6  21        0.41        6.99      4.75 o
   1   6  21        1.63        1.79      4.46 o
   2   6  21       12.27       20.74      6.33 o
   3   6  21       11.17       11.68      7.60 o
   4   6  21        1.10       -2.23      5.21 o
  -3   7  21        5.89       14.23      6.41 o
  -2   7  21        5.49       17.67      8.53 o
  -1   7  21        7.98       11.96      7.87 o
   0   7  21        0.21        2.01      4.76 o
   1   7  21        8.17       18.94      6.12 o
   2   7  21        5.55        9.04      5.57 o
   3   7  21        5.86       13.81      6.21 o
  -3   8  21        3.74       -2.80      5.47 o
  -2   8  21        0.79        1.76      7.44 o
  -1   8  21        7.24       15.54      8.63 o
   0   8  21        0.04        3.40      4.53 o
   1   8  21        7.14       16.11      8.04 o
   2   8  21        0.74        3.33     12.20 o
   3   8  21        3.74        7.18      7.02 o
  -2   9  21        0.28        5.94      8.24 o
  -1   9  21        3.31       -6.24      6.91 o
   0   9  21        0.10       -0.89      4.83 o
   1   9  21        3.25        1.21      7.77 o
   2   9  21        0.33        9.13      5.82 o
   0  10  21        2.10       10.77     10.86 o
   0   0  22        1.64       17.73      7.80 o
   1   0  22        0.03       -0.60      4.54 o
   2   0  22        1.57        0.49      6.36 o
   3   0  22       16.70       26.50      9.85 o
   4   0  22        3.73        7.57      5.75 o
  -4   1  22        2.72       -1.83      4.99 o
  -3   1  22        0.40       -4.39      4.59 o
  -2   1  22        9.53       20.40      6.45 o
  -1   1  22        3.47        6.77      7.74 o
   0   1  22        0.52       -1.02      4.61 o
   1   1  22        3.31        9.10      5.18 o
   2   1  22        9.50       19.51      6.64 o
   3   1  22        0.42        0.84      6.76 o
   4   1  22        2.66        8.77      6.23 o
  -4   2  22        8.61        5.82      5.74 o
  -3   2  22        1.86       -2.72      4.81 o
  -2   2  22        5.29        4.36      5.29 o
  -1   2  22        0.30        2.40      4.80 o
   0   2  22        1.85        3.68      4.87 o
   1   2  22        0.27        9.60      4.47 o
   2   2  22        5.20        0.22      5.01 o
   3   2  22        1.79        0.64      5.13 o
   4   2  22        8.61        8.30      5.94 o
  -3   3  22        0.48        9.03      7.99 o
  -2   3  22       11.03       11.10      5.89 o
  -1   3  22        4.26        1.20      6.41 o
   0   3  22        0.12       -4.02      4.02 o
   1   3  22        4.50        8.14      5.02 o
   2   3  22       10.95       16.68      6.05 o
   3   3  22        0.50       -4.80      5.16 o
  -3   4  22       11.73       15.56      8.73 o
  -2   4  22        0.43       -0.66     11.99 o
  -1   4  22        1.37        6.84      7.41 o
   0   4  22        0.01        8.70      7.54 o
   1   4  22        1.39        4.02      4.07 o
   2   4  22        0.41        3.89      5.22 o
   3   4  22       12.08        8.35      6.13 o
  -3   5  22        0.21        2.02      7.57 o
  -2   5  22        8.25       19.76      8.80 o
  -1   5  22        2.12       -1.30      6.28 o
   0   5  22        2.46        6.61      7.87 o
   1   5  22        2.28        1.26      4.18 o
   2   5  22        8.01       15.24      6.21 o
   3   5  22        0.21        7.49      5.63 o
  -2   6  22        6.83       11.36      8.80 o
  -1   6  22        0.63        8.83      8.07 o
   0   6  22        0.45       -6.54      6.54 o
   1   6  22        0.61        3.56      4.36 o
   2   6  22        6.90        5.39      8.44 o
  -2   7  22        3.33       -6.28      6.28 o
  -1   7  22        0.55       -4.82      6.67 o
   0   7  22        0.35       14.28      8.04 o
   1   7  22        0.56        0.17      6.96 o
   2   7  22        3.21        4.28      8.05 o
  -1   8  22        1.09        3.15      6.67 o
   0   8  22        0.26       16.31      8.53 o
   1   8  22        1.06        6.10      5.53 o
   1   0  23        2.07       -6.21      6.21 o
   2   0  23        9.09       14.38      7.47 o
   3   0  23        5.00        5.13      5.88 o
  -3   1  23        0.11        1.86      5.16 o
  -2   1  23        0.93       -4.78      4.91 o
  -1   1  23       10.40        4.95      7.21 o
   0   1  23        0.07        3.32      5.05 o
   1   1  23       10.29       18.33      6.38 o
   2   1  23        0.99       -1.36      5.42 o
   3   1  23        0.11        3.68      5.37 o
  -2   2  23        1.16       -4.44      4.44 o
  -1   2  23        0.67       -6.04      6.04 o
   0   2  23        0.02       11.52      7.84 o
   1   2  23        0.66       16.03      5.85 o
   2   2  23        1.18        3.32      5.60 o
  -2   3  23        6.62       10.81      5.89 o
  -1   3  23        2.76       14.28      8.00 o
   0   3  23        2.46       18.86      9.23 o
   1   3  23        2.71        1.84      6.33 o
   2   3  23        6.90        8.47      5.83 o
  -2   4  23        4.68       11.86      8.57 o
  -1   4  23        3.35       16.34      8.17 o
   0   4  23        1.45       -3.65      7.41 o
   1   4  23        3.32       11.83      7.65 o
   2   4  23        4.73        1.09      5.59 o
  -1   5  23        1.97       12.52      8.20 o
   0   5  23        0.93        2.42      7.21 o
   1   5  23        1.88        6.14      7.94 o
   0   6  23        6.08       18.66      9.80 o
 
